# Supplementary material for: The intrinsic chaperone network of Arabidopsis stem cells confers protection against proteotoxic stress
Source: Aging Cell. 2021 Jul 30;20(8):e13446. doi: 10.1111/acel.13446 (PMC8373342; doi:10.1111/acel.13446)
Supplement: Supplementary file 15 — Data S1 [file ACEL-20-e13446-s013.xlsx]

## Sheet: Chaperome
Supplementary Data 1: Analysis of RNA-seq data
Genelocus	Protein names	Family	FoldChange	pValue	Distal_3	Distal_2	Distal_1	Proximal_3	Proximal_2	Proximal_1
AT3G22530	Small heat shock protein	Small HSPs	#N/A	#N/A	#N/A	#N/A	#N/A	#N/A	#N/A	#N/A
AT4G14830	Small heat shock protein	Small HSPs	#N/A	#N/A	#N/A	#N/A	#N/A	#N/A	#N/A	#N/A
AT1G76440	Small heat shock protein	Small HSPs	-6.86	0	1.08008	2.5744	1.98204	17.8281	20.2628	19.6908
AT1G54400	Small heat shock protein	Small HSPs	11	0.000126	2.77233	0.516229	6.44986	0	1.05493	0.308131
AT2G27140	Small heat shock protein	Small HSPs	120.95	0	22.3901	7.22663	36.7117	0.166428	0.378662	0
AT4G16540	Small heat shock protein	Small HSPs	#N/A	#N/A	#N/A	#N/A	#N/A	#N/A	#N/A	#N/A
AT2G03020	Small heat shock protein	Small HSPs	-5.34	7.9e-05	0.265604	0.944924	0.35096	3.29761	3.86199	4.83515
AT5G20970	Small heat shock protein	Small HSPs	11.27	0	7.41203	6.33858	18.0653	2.32621	2.22849	1.46455
AT1G76770	Small heat shock protein	Small HSPs	#N/A	#N/A	#N/A	#N/A	#N/A	#N/A	#N/A	#N/A
AT5G47600	Small heat shock protein HSP14.7	Small HSPs	-22.43	1e-05	0	0	0.40277	6.75586	6.7633	10.5059
AT4G21870	Small heat shock protein HSP26.5-P	Small HSPs	#N/A	#N/A	#N/A	#N/A	#N/A	#N/A	#N/A	#N/A
AT3G46230	Small heat shock protein ATHSP17.4	Small HSPs	3.95	0	61.4348	45.2405	128.829	29.9839	21.6423	32.1568
AT1G54050	Small heat shock protein HSP17.4-CIII	Small HSPs	#N/A	#N/A	#N/A	#N/A	#N/A	#N/A	#N/A	#N/A
AT5G12020	Small heat shock protein HSP17.6II	Small HSPs	2.4	0.006261	34.1331	7.21231	46.6651	20.0813	16.2124	17.2198
AT1G59860	Small heat shock protein HSP17.6A-CI	Small HSPs	2.66	0.002009	5.8407	4.52434	11.1814	1.87551	6.16374	4.57012
AT2G29500	Small heat shock protein HSP17.6B-CI	Small HSPs	2.33	3e-06	98.6127	55.878	151.486	62.2873	62.0016	70.9012
AT1G53540	Small heat shock protein HSP17.6C-CI	Small HSPs	2.8	0.002813	48.0638	9.70831	86.2801	25.4323	19.0126	29.4568
AT5G12030	Small heat shock protein HSP17.6A	Small HSPs	2.68	0.01343	13.836	2.10316	20.6465	7.30407	4.01135	8.28533
AT1G07400	Small heat shock protein HSP17.8-CI	Small HSPs	3.59	0	51.0118	23.7653	60.4854	22.487	16.1883	17.3375
AT5G59720	Small heat shock protein HSP18.2	Small HSPs	#N/A	#N/A	#N/A	#N/A	#N/A	#N/A	#N/A	#N/A
AT2G19310	Small heat shock protein	Small HSPs	-3.58	0.000594	2.35846	0.878324	1.17578	8.94062	8.07696	9.96096
AT5G54660	Small heat shock protein	Small HSPs	310.08	0	37.6433	13.1763	48.1302	0	0	0.182902
AT1G54840	Small heat shock protein	Small HSPs	#N/A	#N/A	#N/A	#N/A	#N/A	#N/A	#N/A	#N/A
AT5G04890	Small heat shock protein	Small HSPs	12.77	0	6.71483	1.6076	8.60812	0.427817	0.486691	0.639703
AT3G10680	Small heat shock protein	Small HSPs	7.28	4e-06	1.70918	0.707251	4.29203	0.338788	0.0963525	0.591009
AT4G10250	Small heat shock protein ATHSP22.0	Small HSPs	#N/A	#N/A	#N/A	#N/A	#N/A	#N/A	#N/A	#N/A
AT5G37670	Small heat shock protein HSP15.7-CI	Small HSPs	-9.08	0.025389	0	0	0	0.683056	1.55411	1.70226
AT1G06460	Small heat shock protein ACD32.1	Small HSPs	#N/A	#N/A	#N/A	#N/A	#N/A	#N/A	#N/A	#N/A
AT4G27670	Small heat shock protein HSP21	Small HSPs	#N/A	#N/A	#N/A	#N/A	#N/A	#N/A	#N/A	#N/A
AT5G51440	Small heat shock protein HSP23.5-M	Small HSPs	#N/A	#N/A	#N/A	#N/A	#N/A	#N/A	#N/A	#N/A
AT4G25200	Small heat shock protein HSP23.6-M	Small HSPs	#N/A	#N/A	#N/A	#N/A	#N/A	#N/A	#N/A	#N/A
AT1G52560	Small heat shock protein HSP26.5-P	Small HSPs	44.73	0	15.3446	8.42591	24.2047	0.360142	0.614584	0.538536
AT2G28000	Chaperonin-60alpha; GroEL like	Chaperonins	-3.54	0	7.10584	5.90153	13.4595	51.1544	46.8998	42.1029
AT5G56500	Chaperonin-60beta1; GroEL like	Chaperonins	-3.45	0	10.3737	9.84831	19.1693	66.3916	68.7604	69.7238
AT3G13470	Chaperonin-60beta2: GroEL like	Chaperonins	-2.26	0.000359	10.269	8.93135	28.8302	58.2008	56.8902	52.0057
AT1G55490	Chaperonin-60betab; GroEL like	Chaperonins	-3.93	0	4.28684	3.81238	9.75152	38.4781	35.5324	31.2173
AT2G33210	Heat shock protein 60-2; GroEL like	Chaperonins	-3.85	0	4.10851	4.33849	16.0257	50.0236	44.7873	42.4949
AT3G23990	Heat shock protein 60; GroEL like	Chaperonins	-6.13	0	8.44958	8.76428	32.0354	153.081	156.554	140.911
AT3G13860	Heat shock protein 60-3a; GroEL like	Chaperonins	-2.42	0	11.54	8.15831	18.0287	49.4315	48.6259	44.1742
AT5G20720	Chaperonin 20; GroES like	Chaperonins	-2.53	0	22.1801	20.4918	42.9972	120.133	112.997	104.706
AT1G14980	Chaperonin 10; GroES like (1)	Chaperonins	-2.29	2.6e-05	42.9146	59.4938	127.955	262.64	266.06	251.004
AT1G23100	Chaperonin 10; GroES like (2)	Chaperonins	-7.35	2.3e-05	0.753802	0	5.51172	28.2396	22.1821	13.405
AT3G60210	Chaperonin 10 (1); GroES like	Chaperonins	-2.13	0.000141	8.91426	22.2283	22.1561	51.3376	61.352	61.6866
AT2G44650	Chaperonin 10 (2); GroES like	Chaperonins	#N/A	#N/A	#N/A	#N/A	#N/A	#N/A	#N/A	#N/A
AT3G20050	Chaperonin class II (TCP) - CCT1	Chaperonins	-2.83	0	19.2469	16.2471	40.3429	116.626	106.244	98.6881
AT5G20890	TCP-1/cpn60 chaperonin family protein - CCT2	Chaperonins	#N/A	#N/A	#N/A	#N/A	#N/A	#N/A	#N/A	#N/A
AT5G26360	Chaperonin class II (TCP) - CCT3	Chaperonins	-2.63	2e-06	15.7581	16.9777	42.9812	105.393	101.723	87.0162
AT3G18190	Chaperonin class II (TCP) - CCT4	Chaperonins	-4.22	0	5.29003	7.36191	20.8207	75.3107	71.5486	60.2815
AT1G24510	Chaperonin class II (TCP) - CCT5	Chaperonins	-3.19	0	23.6519	22.4992	40.4323	141.37	138.488	137.52
AT3G02530	Chaperonin class II (TCP) - CCT6A	Chaperonins	-2.48	0	12.7261	13.3518	29.0161	69.6945	68.316	64.5471
AT5G16070	Chaperonin class II (TCP) - CCT6B	Chaperonins	-4.26	0	9.41309	6.33601	20.1153	81.1012	75.2105	72.5998
AT3G11830	Chaperonin class II (TCP) - CCT7	Chaperonins	-4.03	0	14.7786	10.9056	24.559	113.361	99.8068	93.6749
AT3G03960	Chaperonin class II (TCP) - CCT8	Chaperonins	-3.72	0	10.172	12.4235	27.0462	99.974	90.8445	84.0415
AT2G07340	Prefoldin 1	Chaperonins	-3.05	0	14.5884	11.0876	17.4153	63.2031	72.505	68.0336
AT3G22480	Prefoldin 2	Chaperonins	-2.28	4.9e-05	6.69683	7.79517	14.4704	35.3812	38.8799	32.5499
AT5G49510	Prefoldin 3	Chaperonins	-2.19	0.000118	5.55928	7.1367	16.2965	31.2579	28.8159	34.1016
AT1G08780	Prefoldin 4	Chaperonins	-2.32	0	13.0274	18.5038	23.3607	68.3693	67.0182	58.7254
AT5G23290	Prefoldin 5	Chaperonins	-2.52	0	10.0079	11.1813	13.9096	37.533	46.1601	48.9424
AT1G29990	Prefoldin 6	Chaperonins	#N/A	#N/A	#N/A	#N/A	#N/A	#N/A	#N/A	#N/A
AT3G44110	J-protein (Type I)	DNAJ proteins	#N/A	#N/A	#N/A	#N/A	#N/A	#N/A	#N/A	#N/A
AT5G22060	J-protein (Type I)	DNAJ proteins	#N/A	#N/A	#N/A	#N/A	#N/A	#N/A	#N/A	#N/A
AT5G48030	J-protein (Type I)	DNAJ proteins	-6.53	0	2.10462	0.447882	4.19694	27.0863	22.5001	20.6517
AT3G17830	J-protein (Type I)	DNAJ proteins	-2.81	2e-05	1.91133	2.05001	6.60658	14.5253	15.2054	15.0914
AT4G39960	J-protein (Type I)	DNAJ proteins	-2.07	7.8e-05	2.47039	3.44263	6.35658	12.7236	11.9678	13.888
AT2G22360	J-protein (Type I)	DNAJ proteins	#N/A	#N/A	#N/A	#N/A	#N/A	#N/A	#N/A	#N/A
AT1G80030	J-protein (Type I)	DNAJ proteins	#N/A	#N/A	#N/A	#N/A	#N/A	#N/A	#N/A	#N/A
AT3G62600	J-protein (Type I)	DNAJ proteins	#N/A	#N/A	#N/A	#N/A	#N/A	#N/A	#N/A	#N/A
AT5G01390	J-protein (Type II)	DNAJ proteins	-2.23	0.000388	2.96208	3.62179	9.58102	17.3479	18.6649	15.7899
AT4G28480	J-protein (Type II)	DNAJ proteins	#N/A	#N/A	#N/A	#N/A	#N/A	#N/A	#N/A	#N/A
AT2G20560	J-protein (Type II)	DNAJ proteins	2.93	0	17.2702	11.694	36.0048	11.9035	9.06091	11.7787
AT3G08910	J-protein (Type II)	DNAJ proteins	#N/A	#N/A	#N/A	#N/A	#N/A	#N/A	#N/A	#N/A
AT1G10350	J-protein (Type II)	DNAJ proteins	#N/A	#N/A	#N/A	#N/A	#N/A	#N/A	#N/A	#N/A
AT1G59725	J-protein (Type II)	DNAJ proteins	#N/A	#N/A	#N/A	#N/A	#N/A	#N/A	#N/A	#N/A
AT4G39150	J-protein (Type II)	DNAJ proteins	#N/A	#N/A	#N/A	#N/A	#N/A	#N/A	#N/A	#N/A
AT1G76700	J-protein (Type II)	DNAJ proteins	2.91	0	18.7902	15.8156	19.4914	9.01902	6.92561	9.88965
AT3G08970	J-protein (Type II)	DNAJ proteins	2.83	0	27.425	23.905	33.3997	14.9003	12.0791	18.1866
AT5G25530	J-protein (Type II)	DNAJ proteins	#N/A	#N/A	#N/A	#N/A	#N/A	#N/A	#N/A	#N/A
AT1G68370	J-protein (Type II)	DNAJ proteins	#N/A	#N/A	#N/A	#N/A	#N/A	#N/A	#N/A	#N/A
AT1G24120	J-protein (Type II)	DNAJ proteins	#N/A	#N/A	#N/A	#N/A	#N/A	#N/A	#N/A	#N/A
AT1G59980	J-protein (Type II)	DNAJ proteins	-3.34	0.00012	0.894945	0.242393	0.757128	3.77362	3.9627	3.61704
AT3G57340	J-protein (Type II)	DNAJ proteins	#N/A	#N/A	#N/A	#N/A	#N/A	#N/A	#N/A	#N/A
AT5G05750	J-protein (Type II)	DNAJ proteins	#N/A	#N/A	#N/A	#N/A	#N/A	#N/A	#N/A	#N/A
AT5G49580	J-protein (Type II)	DNAJ proteins	#N/A	#N/A	#N/A	#N/A	#N/A	#N/A	#N/A	#N/A
AT3G11450	J-protein (Type III)	DNAJ proteins	-2.49	1e-06	6.7595	6.20273	16.1754	34.3428	37.0935	36.0617
AT5G06110	J-protein (Type III)	DNAJ proteins	-2.14	0	15.1462	13.7451	23.8674	56.8741	51.75	62.6357
AT1G75310	J-protein (Type III)	DNAJ proteins	#N/A	#N/A	#N/A	#N/A	#N/A	#N/A	#N/A	#N/A
AT4G12780	J-protein (Type III)	DNAJ proteins	#N/A	#N/A	#N/A	#N/A	#N/A	#N/A	#N/A	#N/A
AT4G36520	J-protein (Type III)	DNAJ proteins	#N/A	#N/A	#N/A	#N/A	#N/A	#N/A	#N/A	#N/A
AT4G12770	J-protein (Type III)	DNAJ proteins	#N/A	#N/A	#N/A	#N/A	#N/A	#N/A	#N/A	#N/A
AT1G21660	J-protein (Type III)	DNAJ proteins	2.4	0	27.23	22.6446	33.0374	18.0984	17.3028	17.63
AT1G30280	J-protein (Type III)	DNAJ proteins	33.98	8.4e-05	0.249295	0.618943	1.87806	0	0.0843218	0
AT1G74250	J-protein (Type III)	DNAJ proteins	#N/A	#N/A	#N/A	#N/A	#N/A	#N/A	#N/A	#N/A
AT4G10130	J-protein (Type III)	DNAJ proteins	#N/A	#N/A	#N/A	#N/A	#N/A	#N/A	#N/A	#N/A
AT5G03030	J-protein (Type III)	DNAJ proteins	3.95	0	135.193	77.2311	55.4033	34.0746	29.9538	38.1579
AT2G35795	J-protein (Type III)	DNAJ proteins	-2.45	1.5e-05	4.38787	5.16034	9.51764	25.1311	22.9653	22.1771
AT3G09700	J-protein (Type III)	DNAJ proteins	-2.98	2e-05	2.56023	3.17822	6.52368	14.6534	19.4844	19.1601
AT5G06410	J-protein (Type III)	DNAJ proteins	#N/A	#N/A	#N/A	#N/A	#N/A	#N/A	#N/A	#N/A
AT1G75100	J-protein (Type III)	DNAJ proteins	#N/A	#N/A	#N/A	#N/A	#N/A	#N/A	#N/A	#N/A
AT5G03160	J-protein (Type III)	DNAJ proteins	2.62	0	23.8503	28.2616	27.0749	15.2647	15.4009	15.6297
AT1G79940	J-protein (Type III)	DNAJ proteins	#N/A	#N/A	#N/A	#N/A	#N/A	#N/A	#N/A	#N/A
AT4G21180	J-protein (Type III)	DNAJ proteins	#N/A	#N/A	#N/A	#N/A	#N/A	#N/A	#N/A	#N/A
AT1G61770	J-protein (Type III)	DNAJ proteins	#N/A	#N/A	#N/A	#N/A	#N/A	#N/A	#N/A	#N/A
AT1G28210	J-protein (Type III)	DNAJ proteins	-7.43	0	0.550629	0.683493	1.70806	12.9215	11.5074	14.1368
AT5G06910	J-protein (Type III)	DNAJ proteins	-2.28	0	5.32781	6.42489	5.5652	19.5748	20.5952	20.641
AT1G80920	J-protein (Type III)	DNAJ proteins	4.89	0	242.555	107.511	142.931	54.4198	63.985	37.0476
AT4G36040	J-protein (Type III)	DNAJ proteins	3.49	3e-06	269.279	145.214	98.6207	84.6814	61.2793	85.6051
AT2G17880	J-protein (Type III)	DNAJ proteins	#N/A	#N/A	#N/A	#N/A	#N/A	#N/A	#N/A	#N/A
AT2G35720	J-protein (Type III)	DNAJ proteins	-3.9	0	1.4287	1.3175	1.80892	10.3162	8.90548	8.16648
AT4G13830	J-protein (Type III)	DNAJ proteins	#N/A	#N/A	#N/A	#N/A	#N/A	#N/A	#N/A	#N/A
AT2G26890	J-protein (Type III)	DNAJ proteins	#N/A	#N/A	#N/A	#N/A	#N/A	#N/A	#N/A	#N/A
AT1G71000	J-protein (Type III)	DNAJ proteins	20.94	0	33.6427	12.8346	15.8177	1.46382	0	2.91842
AT3G14200	J-protein (Type III)	DNAJ proteins	#N/A	#N/A	#N/A	#N/A	#N/A	#N/A	#N/A	#N/A
AT3G12170	J-protein (Type III)	DNAJ proteins	-3.69	2e-06	1.11743	1.18899	2.75888	9.39762	9.07104	9.08412
AT5G12430	J-protein (Type III)	DNAJ proteins	#N/A	#N/A	#N/A	#N/A	#N/A	#N/A	#N/A	#N/A
AT5G22080	J-protein (Type III)	DNAJ proteins	#N/A	#N/A	#N/A	#N/A	#N/A	#N/A	#N/A	#N/A
AT5G16650	J-protein (Type III)	DNAJ proteins	3.01	0	14.8105	15.2156	12.6738	6.22567	7.60065	7.26562
AT5G23590	J-protein (Type III)	DNAJ proteins	#N/A	#N/A	#N/A	#N/A	#N/A	#N/A	#N/A	#N/A
AT5G49060	J-protein (Type III)	DNAJ proteins	#N/A	#N/A	#N/A	#N/A	#N/A	#N/A	#N/A	#N/A
AT1G16680	J-protein (Type III)	DNAJ proteins	-2.3	3e-06	3.85252	2.86948	7.84774	17.7914	15.3847	16.1331
AT1G79030	J-protein (Type III)	DNAJ proteins	#N/A	#N/A	#N/A	#N/A	#N/A	#N/A	#N/A	#N/A
AT4G19570	J-protein (Type III)	DNAJ proteins	#N/A	#N/A	#N/A	#N/A	#N/A	#N/A	#N/A	#N/A
AT5G62780	J-protein (Type III)	DNAJ proteins	#N/A	#N/A	#N/A	#N/A	#N/A	#N/A	#N/A	#N/A
AT5G53150	J-protein (Type III)	DNAJ proteins	#N/A	#N/A	#N/A	#N/A	#N/A	#N/A	#N/A	#N/A
AT2G25560	J-protein (Type III)	DNAJ proteins	#N/A	#N/A	#N/A	#N/A	#N/A	#N/A	#N/A	#N/A
AT5G27240	J-protein (Type III)	DNAJ proteins	-4.03	0	0.503433	0.749944	1.18411	5.0777	4.79407	5.68149
AT3G04980	J-protein (Type III)	DNAJ proteins	-2.64	0.003043	0.18287	0.653793	0.583472	2.77295	1.52161	1.7886
AT5G18750	J-protein (Type III)	DNAJ proteins	-6.22	0	0.580078	0.531765	1.18643	6.84577	6.33895	6.38776
AT2G01710	J-protein (Type III)	DNAJ proteins	#N/A	#N/A	#N/A	#N/A	#N/A	#N/A	#N/A	#N/A
AT2G35540	J-protein (Type III)	DNAJ proteins	#N/A	#N/A	#N/A	#N/A	#N/A	#N/A	#N/A	#N/A
AT1G56300	J-protein (Type III)	DNAJ proteins	14.63	0	22.1407	14.8792	6.4181	1.93035	1.35138	1.03614
AT1G72416	J-protein (Type III)	DNAJ proteins	#N/A	#N/A	#N/A	#N/A	#N/A	#N/A	#N/A	#N/A
AT1G80120	J-protein (Type III)	DNAJ proteins	#N/A	#N/A	#N/A	#N/A	#N/A	#N/A	#N/A	#N/A
AT2G33735	J-protein (Type III)	DNAJ proteins	#N/A	#N/A	#N/A	#N/A	#N/A	#N/A	#N/A	#N/A
AT3G47940	J-protein (Type III)	DNAJ proteins	#N/A	#N/A	#N/A	#N/A	#N/A	#N/A	#N/A	#N/A
AT5G37750	J-protein (Type III)	DNAJ proteins	3.73	0	4.00159	4.25787	4.86387	1.42772	1.6242	2.43981
AT5G37440	J-protein (Type III)	DNAJ proteins	#N/A	#N/A	#N/A	#N/A	#N/A	#N/A	#N/A	#N/A
AT5G37760	J-protein (Type III)	DNAJ proteins	#N/A	#N/A	#N/A	#N/A	#N/A	#N/A	#N/A	#N/A
AT4G19590	J-protein (Type III)	DNAJ proteins	-4.21	0.048236	0	0	0.38422	1.16005	0.73316	0.770927
AT4G19580	J-protein (Type III)	DNAJ proteins	#N/A	#N/A	#N/A	#N/A	#N/A	#N/A	#N/A	#N/A
AT1G65280	J-protein (Type III)	DNAJ proteins	#N/A	#N/A	#N/A	#N/A	#N/A	#N/A	#N/A	#N/A
AT1G69050	J-protein (Type III)	DNAJ proteins	#N/A	#N/A	#N/A	#N/A	#N/A	#N/A	#N/A	#N/A
AT1G69060	J-protein (Type III)	DNAJ proteins	#N/A	#N/A	#N/A	#N/A	#N/A	#N/A	#N/A	#N/A
AT2G42080	J-protein (Type III)	DNAJ proteins	#N/A	#N/A	#N/A	#N/A	#N/A	#N/A	#N/A	#N/A
AT3G58020	J-protein (Type III)	DNAJ proteins	#N/A	#N/A	#N/A	#N/A	#N/A	#N/A	#N/A	#N/A
AT2G41520	J-protein (Type III)	DNAJ proteins	#N/A	#N/A	#N/A	#N/A	#N/A	#N/A	#N/A	#N/A
AT5G37380	J-protein (Type III)	DNAJ proteins	#N/A	#N/A	#N/A	#N/A	#N/A	#N/A	#N/A	#N/A
AT1G72070	J-protein (Type III)	DNAJ proteins	#N/A	#N/A	#N/A	#N/A	#N/A	#N/A	#N/A	#N/A
AT1G77930	J-protein (Type III)	DNAJ proteins	#N/A	#N/A	#N/A	#N/A	#N/A	#N/A	#N/A	#N/A
AT3G13310	J-protein (Type III)	DNAJ proteins	#N/A	#N/A	#N/A	#N/A	#N/A	#N/A	#N/A	#N/A
AT3G06340	J-protein (Type III)	DNAJ proteins	#N/A	#N/A	#N/A	#N/A	#N/A	#N/A	#N/A	#N/A
AT2G05230	J-protein (Type III)	DNAJ proteins	#N/A	#N/A	#N/A	#N/A	#N/A	#N/A	#N/A	#N/A
AT5G18140	J-protein (Type III)	DNAJ proteins	#N/A	#N/A	#N/A	#N/A	#N/A	#N/A	#N/A	#N/A
AT2G41000	J-protein (Type III)	DNAJ proteins	#N/A	#N/A	#N/A	#N/A	#N/A	#N/A	#N/A	#N/A
AT4G37480	J-protein (Type III)	DNAJ proteins	#N/A	#N/A	#N/A	#N/A	#N/A	#N/A	#N/A	#N/A
AT2G18465	J-protein (Type III)	DNAJ proteins	#N/A	#N/A	#N/A	#N/A	#N/A	#N/A	#N/A	#N/A
AT5G59610	J-protein (Type III)	DNAJ proteins	#N/A	#N/A	#N/A	#N/A	#N/A	#N/A	#N/A	#N/A
AT3G62190	J-protein (Type III)	DNAJ proteins	#N/A	#N/A	#N/A	#N/A	#N/A	#N/A	#N/A	#N/A
AT4G09350	J-protein (Type III)	DNAJ proteins	#N/A	#N/A	#N/A	#N/A	#N/A	#N/A	#N/A	#N/A
AT5G23240	J-protein (Type III)	DNAJ proteins	#N/A	#N/A	#N/A	#N/A	#N/A	#N/A	#N/A	#N/A
AT2G42750	J-protein (Type III)	DNAJ proteins	#N/A	#N/A	#N/A	#N/A	#N/A	#N/A	#N/A	#N/A
AT4G07990	J-protein (Type III)	DNAJ proteins	#N/A	#N/A	#N/A	#N/A	#N/A	#N/A	#N/A	#N/A
AT1G77020	J-protein (Type III)	DNAJ proteins	34.03	0	6.24047	6.69872	10.3704	0.245573	0.372491	0.244799
AT2G21510	J-protein (Type III)	DNAJ proteins	-7.91	5e-06	0.430366	0.160275	0.143036	4.41455	1.96516	5.26163
AT1G21080	J-protein (Type III)	DNAJ proteins	#N/A	#N/A	#N/A	#N/A	#N/A	#N/A	#N/A	#N/A
AT5G11500	J-protein (Type IV)	DNAJ proteins	#N/A	#N/A	#N/A	#N/A	#N/A	#N/A	#N/A	#N/A
AT3G59280	J-protein (Type IV)	DNAJ proteins	#N/A	#N/A	#N/A	#N/A	#N/A	#N/A	#N/A	#N/A
AT5G61880	J-protein (Type IV)	DNAJ proteins	-2.15	8e-06	6.56416	6.69788	7.9695	22.6713	24.4383	24.4884
AT3G12580	Heat shock protein 70 (HSP70); DnaK like	HSP70s	2.59	5.3e-05	142.11	58.1276	192.934	87.2462	67.247	68.4118
AT1G16030	Heat shock protein 70B (HSP70B); DnaK like	HSP70s	3.23	1e-06	31.339	10.3837	31.5676	12.4856	10.0634	11.0353
AT1G56410	Heat shock protein 70 (HSP70); DnaK like	HSP70s	#N/A	#N/A	#N/A	#N/A	#N/A	#N/A	#N/A	#N/A
AT2G32120	Heat shock cognate protein 70 (HSC70); DnaK like	HSP70s	3.08	7.8e-05	14.9642	4.78349	26.6393	7.50445	6.45182	7.5379
AT5G02500	Heat shock cognate protein 70-1 (HSC70-1); DnaK like	HSP70s	#N/A	#N/A	#N/A	#N/A	#N/A	#N/A	#N/A	#N/A
AT5G02490	Heat shock cognate protein 70-2 (HSC70-2); DnaK like	HSP70s	-3.68	0	3.89949	3.33158	10.6732	34.4243	26.5926	36.4063
AT3G09440	Heat shock cognate protein 70-3 (HSC70-3); DnaK like	HSP70s	3.57	0	588.785	272.54	441.929	207.077	181.74	167.989
AT4G37910	Heat shock protein 70-1, mitochondrial (mtHsc70-1); DnaK like	HSP70s	-3.25	0	14.0943	11.1058	21.5589	86.2059	77.1411	67.9828
AT5G09590	Heat shock protein 70-2, mitochondrial (mtHsc70-2); DnaK like	HSP70s	-2.13	0.000231	8.58294	6.82961	20.9783	40.5612	36.3518	37.9685
AT4G24280	Heat shock protein 70-1, chloroplast (cpHsc70-1); DnaK like	HSP70s	#N/A	#N/A	#N/A	#N/A	#N/A	#N/A	#N/A	#N/A
AT5G49910	Heat shock protein 70-2, chloroplast (cpHsc70-2); DnaK like	HSP70s	#N/A	#N/A	#N/A	#N/A	#N/A	#N/A	#N/A	#N/A
AT5G28540	Heat shock protein 70, ER (erHSC70, BIP1); DnaK like	HSP70s	2.15	0	168.858	195.879	251.713	147.106	149.81	138.425
AT5G42020	Heat shock protein 70, ER (erHSC70, BIP2); DnaK like	HSP70s	#N/A	#N/A	#N/A	#N/A	#N/A	#N/A	#N/A	#N/A
AT1G09080	Heat shock protein 70, ER (erHSC70, BIP3); DnaK like	HSP70s	15.86	0	6.52998	6.58032	9.02168	0.342587	0.909429	0.455355
AT1G11660	Heat shock protein 110-1 (HSP110-1)	HSP110s	#N/A	#N/A	#N/A	#N/A	#N/A	#N/A	#N/A	#N/A
AT1G79920	Heat shock protein 110-2 (HSP110-2)	HSP110s	#N/A	#N/A	#N/A	#N/A	#N/A	#N/A	#N/A	#N/A
AT1G79930	Heat shock protein 110-3 (HSP110-3)	HSP110s	#N/A	#N/A	#N/A	#N/A	#N/A	#N/A	#N/A	#N/A
AT4G16660	Heat shock protein 110 (erHSP110)	HSP110s	2.51	0	67.6534	72.3227	112.099	54.0169	51.9966	44.0425
AT5G15450	Heat shock protein 100 (HSP100); ClpB like	HSP100s	#N/A	#N/A	#N/A	#N/A	#N/A	#N/A	#N/A	#N/A
AT2G25140	Heat shock protein 100 (HSP100); ClpB like	HSP100s	-2.15	0.000279	1.79576	1.60505	4.6686	8.50719	7.36978	9.82871
AT1G74310	Heat shock protein 100 (HSP100, HS101); ClpB like	HSP100s	#N/A	#N/A	#N/A	#N/A	#N/A	#N/A	#N/A	#N/A
AT5G50920	Heat shock protein 100 (HSP100); ClpA like	HSP100s	2.83	0.002378	203.336	79.7837	43.5156	63.3247	57.9508	61.6179
AT3G48870	Heat shock protein 100 (HSP100); ClpA like	HSP100s	-2	0	15.9261	14.9271	26.9844	59.754	61.2146	57.9107
AT4G14670	Heat shock protein 100 (HSP100); ClpA like	HSP100s	#N/A	#N/A	#N/A	#N/A	#N/A	#N/A	#N/A	#N/A
AT5G51070	Heat shock protein 100 (HSP100); ClpA like	HSP100s	3.77	0	28.9335	18.1384	13.1957	8.88938	7.91074	8.46832
AT5G52060	Bcl-2-associated atahnogene 1	BAGs	2.41	0	24.5144	14.4694	18.5498	13.271	11.4207	11.8582
AT5G62100	Bcl-2-associated atahnogene 2	BAGs	19.94	0	6.37679	9.00476	11.1479	0.580276	0.65463	0.462722
AT5G07220	Bcl-2-associated atahnogene 3	BAGs	6.62	0	66.8358	53.2444	48.0327	12.8735	12.0896	14.211
AT3G51780	Bcl-2-associated atahnogene 4	BAGs	-2.28	0	9.52963	7.00811	12.5087	35.8298	33.6611	33.1427
AT1G12060	Bcl-2-associated atahnogene 5	BAGs	#N/A	#N/A	#N/A	#N/A	#N/A	#N/A	#N/A	#N/A
AT2G46240	Bcl-2-associated atahnogene 6	BAGs	#N/A	#N/A	#N/A	#N/A	#N/A	#N/A	#N/A	#N/A
AT5G62390	Bcl-2-associated atahnogene 7	BAGs	-2.66	0	80.6656	62.685	69.2993	274.558	276.586	335.19
AT3G29310	Bcl-2-associated atahnogene 8	BAGs	#N/A	#N/A	#N/A	#N/A	#N/A	#N/A	#N/A	#N/A
AT5G52640	Heat shock protein 90 (HSP90.1); HtpG like	HSP90s	3.09	0.000387	9.76156	6.16429	34.4888	8.99096	5.22179	8.25505
AT5G56030	Heat shock protein 90 (HSP81.2); HtpG like	HSP90s	#N/A	#N/A	#N/A	#N/A	#N/A	#N/A	#N/A	#N/A
AT5G56010	Heat shock protein 90 (HSP81.3); HtpG like	HSP90s	#N/A	#N/A	#N/A	#N/A	#N/A	#N/A	#N/A	#N/A
AT5G56000	Heat shock protein 90 (HSP81.4); HtpG like	HSP90s	-2.89	0	4.29487	2.77803	9.09053	23.2374	22.708	23.1139
AT2G04030	Heat shock protein 90, chloroplast (cpHSP90); HtpG like	HSP90s	-3.38	5e-06	3.47881	3.80338	14.4199	38.0289	32.9035	34.0842
AT3G07770	Heat shock protein 90, mitochondrial (mtHSP90); HtpG like	HSP90s	-3.59	1.9e-05	3.20243	2.89123	14.643	36.1387	35.0067	37.4917
AT4G24190	Heat shock protein 90, ER (erHSP90, GRP94, SHEPHERD); HtpG like	HSP90s	#N/A	#N/A	#N/A	#N/A	#N/A	#N/A	#N/A	#N/A
AT3G25220	PPIase (Rotamase)	FKBP-type PPIases	#N/A	#N/A	#N/A	#N/A	#N/A	#N/A	#N/A	#N/A
AT5G64350	PPIase (Rotamase)	FKBP-type PPIases	#N/A	#N/A	#N/A	#N/A	#N/A	#N/A	#N/A	#N/A
AT5G45680	PPIase (Rotamase)	FKBP-type PPIases	#N/A	#N/A	#N/A	#N/A	#N/A	#N/A	#N/A	#N/A
AT3G55520	PPIase (Rotamase)	FKBP-type PPIases	#N/A	#N/A	#N/A	#N/A	#N/A	#N/A	#N/A	#N/A
AT5G48580	PPIase (Rotamase)	FKBP-type PPIases	#N/A	#N/A	#N/A	#N/A	#N/A	#N/A	#N/A	#N/A
AT5G05420	PPIase (Rotamase)	FKBP-type PPIases	2.77	4.1e-05	2.64621	3.15357	7.03594	1.88828	2.14813	3.76465
AT4G26555	PPIase (Rotamase)	FKBP-type PPIases	#N/A	#N/A	#N/A	#N/A	#N/A	#N/A	#N/A	#N/A
AT4G39710	PPIase (Rotamase)	FKBP-type PPIases	#N/A	#N/A	#N/A	#N/A	#N/A	#N/A	#N/A	#N/A
AT2G43560	PPIase (Rotamase)	FKBP-type PPIases	-8.67	0.000183	0.336196	0	0.223476	4.34822	3.0703	3.28825
AT3G10060	PPIase (Rotamase)	FKBP-type PPIases	#N/A	#N/A	#N/A	#N/A	#N/A	#N/A	#N/A	#N/A
AT4G19830	PPIase (Rotamase)	FKBP-type PPIases	2.57	0.044571	0.640229	2.14588	2.55343	0.713833	0.48724	1.7078
AT1G18170	PPIase (Rotamase)	FKBP-type PPIases	#N/A	#N/A	#N/A	#N/A	#N/A	#N/A	#N/A	#N/A
AT1G73655	PPIase (Rotamase)	FKBP-type PPIases	#N/A	#N/A	#N/A	#N/A	#N/A	#N/A	#N/A	#N/A
AT1G20810	PPIase (Rotamase)	FKBP-type PPIases	-2.87	0.012369	0.169041	0.503629	2.47203	4.07107	3.77366	6.16251
AT5G13410	PPIase (Rotamase)	FKBP-type PPIases	-2.09	0.009324	3.30413	3.51573	1.88255	8.2802	12.9321	8.2541
AT3G60370	PPIase (Rotamase)	FKBP-type PPIases	-11.12	0	0	0.664933	0.39561	6.37033	5.73719	6.35025
AT3G21640	PPIase (Rotamase, TWISTED DWARF 1)	FKBP-type PPIases	#N/A	#N/A	#N/A	#N/A	#N/A	#N/A	#N/A	#N/A
AT3G12340	PPIase (Rotamase)	FKBP-type PPIases	-2.11	0.013644	1.01122	0.579375	2.6887	3.46915	5.36732	4.63401
AT4G25340	PPIase (Rotamase)	FKBP-type PPIases	-3.79	0	8.52684	4.39231	14.9379	54.0929	51.9142	53.639
AT3G25230	PPIase (ROF1)	FKBP-type PPIases	#N/A	#N/A	#N/A	#N/A	#N/A	#N/A	#N/A	#N/A
AT5G48570	PPIase (ROF2, FKBP65)	FKBP-type PPIases	2.36	0.003042	5.94291	4.65943	20.9577	5.9705	5.52257	7.62038
AT3G54010	PPIase (PASTICCINO1)	FKBP-type PPIases	#N/A	#N/A	#N/A	#N/A	#N/A	#N/A	#N/A	#N/A
AT5G55220	PPIase (Trigger factor like)	FKBP-type PPIases	-6.24	0	0.144731	0.6468	0.769643	5.16384	5.36045	3.98936
AT1G01940	PPIase (cyclophilin)	CYP-type PPIases	#N/A	#N/A	#N/A	#N/A	#N/A	#N/A	#N/A	#N/A
AT2G36130	PPIase (cyclophilin)	CYP-type PPIases	-2.26	0	30.767	32.1987	59.5421	133.048	147.801	134.014
AT4G38740	PPIase (cyclophilin, ROC1)	CYP-type PPIases	#N/A	#N/A	#N/A	#N/A	#N/A	#N/A	#N/A	#N/A
AT4G34870	PPIase (cyclophilin)	CYP-type PPIases	#N/A	#N/A	#N/A	#N/A	#N/A	#N/A	#N/A	#N/A
AT2G16600	PPIase (cyclophilin, ROC3)	CYP-type PPIases	-3.02	0	45.8396	29.1426	63.2049	199.074	207.118	234.286
AT2G21130	PPIase (cyclophilin, CYP2)	CYP-type PPIases	#N/A	#N/A	#N/A	#N/A	#N/A	#N/A	#N/A	#N/A
AT3G56070	PPIase (cyclophilin, ROC2)	CYP-type PPIases	-6.48	0	3.24333	3.70238	14.8047	74.2768	83.2648	58.2849
AT2G29960	PPIase (cyclophilin, CYP5)	CYP-type PPIases	#N/A	#N/A	#N/A	#N/A	#N/A	#N/A	#N/A	#N/A
AT5G58710	PPIase (cyclophilin, ROC7)	CYP-type PPIases	#N/A	#N/A	#N/A	#N/A	#N/A	#N/A	#N/A	#N/A
AT5G13120	PPIase (cyclophilin)	CYP-type PPIases	#N/A	#N/A	#N/A	#N/A	#N/A	#N/A	#N/A	#N/A
AT3G62030	PPIase (cyclophilin)	CYP-type PPIases	#N/A	#N/A	#N/A	#N/A	#N/A	#N/A	#N/A	#N/A
AT4G34960	PPIase (cyclophilin)	CYP-type PPIases	#N/A	#N/A	#N/A	#N/A	#N/A	#N/A	#N/A	#N/A
AT3G55920	PPIase (cyclophilin)	CYP-type PPIases	#N/A	#N/A	#N/A	#N/A	#N/A	#N/A	#N/A	#N/A
AT2G47320	PPIase (cyclophilin)	CYP-type PPIases	#N/A	#N/A	#N/A	#N/A	#N/A	#N/A	#N/A	#N/A
AT3G66654	PPIase (cyclophilin)	CYP-type PPIases	#N/A	#N/A	#N/A	#N/A	#N/A	#N/A	#N/A	#N/A
AT2G38730	PPIase (cyclophilin)	CYP-type PPIases	#N/A	#N/A	#N/A	#N/A	#N/A	#N/A	#N/A	#N/A
AT1G26940	PPIase (cyclophilin)	CYP-type PPIases	#N/A	#N/A	#N/A	#N/A	#N/A	#N/A	#N/A	#N/A
AT3G22920	PPIase (cyclophilin)	CYP-type PPIases	#N/A	#N/A	#N/A	#N/A	#N/A	#N/A	#N/A	#N/A
AT1G74070	PPIase (cyclophilin)	CYP-type PPIases	#N/A	#N/A	#N/A	#N/A	#N/A	#N/A	#N/A	#N/A
AT5G35100	PPIase (cyclophilin)	CYP-type PPIases	#N/A	#N/A	#N/A	#N/A	#N/A	#N/A	#N/A	#N/A
AT3G15520	PPIase (cyclophilin, TLP38)	CYP-type PPIases	4.12	0	11.5285	10.5585	22.8192	4.11322	5.63245	7.28935
AT3G01480	PPIase (cyclophilin, CYP38)	CYP-type PPIases	#N/A	#N/A	#N/A	#N/A	#N/A	#N/A	#N/A	#N/A
AT2G15790	PPIase (cyclophilin, SQN)	CYP-type PPIases	-3.61	0	2.85362	4.1138	6.85314	23.6471	25.3134	24.7184
AT4G33060	PPIase (cyclophilin)	CYP-type PPIases	-2.25	0	4.89372	4.97044	8.57594	20.5026	21.5935	21.4269
AT1G53720	PPIase (cyclophilin, CYP59)	CYP-type PPIases	-3.06	0	2.30824	2.17772	2.96638	10.0199	12.4919	14.0247
AT3G63400	PPIase (cyclophilin)	CYP-type PPIases	-2.71	0	3.84527	5.92772	10.659	27.2174	25.4921	27.0976
AT5G67530	PPIase (cyclophilin)	CYP-type PPIases	#N/A	#N/A	#N/A	#N/A	#N/A	#N/A	#N/A	#N/A
AT3G44600	PPIase (cyclophilin, CYP71)	CYP-type PPIases	-3.27	0	3.2518	3.85884	6.52122	22.1717	21.5876	24.4541
AT4G32420	PPIase (cyclophilin)	CYP-type PPIases	-3.14	0	2.18036	2.62361	5.95463	18.1359	15.5564	17.6895
AT1G21750	PDI (Like 1-1)	Protein disulfide isomerase	#N/A	#N/A	#N/A	#N/A	#N/A	#N/A	#N/A	#N/A
AT1G77510	PDI (Like 1-2)	Protein disulfide isomerase	3.2	0	102.953	134.223	130.639	58.389	58.6773	58.8099
AT3G54960	PDI (Like 1-3)	Protein disulfide isomerase	#N/A	#N/A	#N/A	#N/A	#N/A	#N/A	#N/A	#N/A
AT5G60640	PDI (Like 1-4)	Protein disulfide isomerase	#N/A	#N/A	#N/A	#N/A	#N/A	#N/A	#N/A	#N/A
AT1G52260	PDI (Like 1-5)	Protein disulfide isomerase	3.48	0	3.09892	4.94608	5.00264	1.84277	1.19792	2.42741
AT3G16110	PDI (Like 1-6)	Protein disulfide isomerase	#N/A	#N/A	#N/A	#N/A	#N/A	#N/A	#N/A	#N/A
AT2G47470	PDI (UNFERTILIZED EMBRYO SAC 5)	Protein disulfide isomerase	#N/A	#N/A	#N/A	#N/A	#N/A	#N/A	#N/A	#N/A
AT1G04980	PDI (Like 2-2)	Protein disulfide isomerase	#N/A	#N/A	#N/A	#N/A	#N/A	#N/A	#N/A	#N/A
AT2G32920	PDI (Like 2-3)	Protein disulfide isomerase	#N/A	#N/A	#N/A	#N/A	#N/A	#N/A	#N/A	#N/A
AT1G07960	PDI (Like 5-1)	Protein disulfide isomerase	#N/A	#N/A	#N/A	#N/A	#N/A	#N/A	#N/A	#N/A
AT1G35620	PDI (Like 5-2)	Protein disulfide isomerase	#N/A	#N/A	#N/A	#N/A	#N/A	#N/A	#N/A	#N/A
AT3G20560	PDI (Like 5-3)	Protein disulfide isomerase	#N/A	#N/A	#N/A	#N/A	#N/A	#N/A	#N/A	#N/A
AT4G27080	PDI (thioredoxin)	Protein disulfide isomerase	#N/A	#N/A	#N/A	#N/A	#N/A	#N/A	#N/A	#N/A
AT1G15020	PDI (thioredoxin)	Protein disulfide isomerase	#N/A	#N/A	#N/A	#N/A	#N/A	#N/A	#N/A	#N/A
AT2G01270	PDI (thioredoxin)	Protein disulfide isomerase	#N/A	#N/A	#N/A	#N/A	#N/A	#N/A	#N/A	#N/A
AT4G04610	PDI (thioredoxin)	Protein disulfide isomerase	3.17	0.000909	851.415	258.558	232.293	257.109	205.766	195.531
AT1G62180	PDI (thioredoxin)	Protein disulfide isomerase	#N/A	#N/A	#N/A	#N/A	#N/A	#N/A	#N/A	#N/A
AT4G21990	PDI (thioredoxin)	Protein disulfide isomerase	#N/A	#N/A	#N/A	#N/A	#N/A	#N/A	#N/A	#N/A
AT1G34780	PDI (thioredoxin)	Protein disulfide isomerase	#N/A	#N/A	#N/A	#N/A	#N/A	#N/A	#N/A	#N/A
AT3G03860	PDI (thioredoxin)	Protein disulfide isomerase	2.1	1e-05	13.8928	12.4173	10.8355	8.67437	9.68013	9.47055
AT4G08930	PDI (thioredoxin)	Protein disulfide isomerase	#N/A	#N/A	#N/A	#N/A	#N/A	#N/A	#N/A	#N/A
AT5G18120	PDI (thioredoxin)	Protein disulfide isomerase	2.57	2.3e-05	24.3699	20.0338	12.1193	12.0763	10.8989	12.1184
AT4G11260	Hsp90 co-chaperone (SGT1B)	HSP90 co-chaperones	#N/A	#N/A	#N/A	#N/A	#N/A	#N/A	#N/A	#N/A
AT5G65490	Hsp90 co-chaperone (SGT1A)	HSP90 co-chaperones	#N/A	#N/A	#N/A	#N/A	#N/A	#N/A	#N/A	#N/A
AT5G41770	Hsp90 co-chaperone (crooked neck protein)	HSP90 co-chaperones	#N/A	#N/A	#N/A	#N/A	#N/A	#N/A	#N/A	#N/A
AT5G45990	Hsp90 co-chaperone (crooked neck protein)	HSP90 co-chaperones	#N/A	#N/A	#N/A	#N/A	#N/A	#N/A	#N/A	#N/A
AT3G13210	Hsp90 co-chaperone (crooked neck protein)	HSP90 co-chaperones	#N/A	#N/A	#N/A	#N/A	#N/A	#N/A	#N/A	#N/A
AT3G51110	Hsp90 co-chaperone (crooked neck protein)	HSP90 co-chaperones	#N/A	#N/A	#N/A	#N/A	#N/A	#N/A	#N/A	#N/A
AT5G53400	Hsp90 co-chaperone (nuclear movement protein)	HSP90 co-chaperones	#N/A	#N/A	#N/A	#N/A	#N/A	#N/A	#N/A	#N/A
AT4G27890	Hsp90 co-chaperone (nuclear movement protein)	HSP90 co-chaperones	#N/A	#N/A	#N/A	#N/A	#N/A	#N/A	#N/A	#N/A
AT5G58740	Hsp90 co-chaperone (nuclear movement protein)	HSP90 co-chaperones	#N/A	#N/A	#N/A	#N/A	#N/A	#N/A	#N/A	#N/A
AT3G17970	Hsp90 co-chaperone (Toc64-III)	HSP90 co-chaperones	-2.62	1e-06	1.42663	2.1252	2.5863	9.48603	6.71176	8.41826
AT4G21810	Hsp90 co-chaperone (DERLIN-2.1)	HSP90 co-chaperones	3.11	0	80.7112	88.6505	68.2371	36.2725	43.2771	39.1346
AT4G04860	Hsp90 co-chaperone (DERLIN-2.2)	HSP90 co-chaperones	#N/A	#N/A	#N/A	#N/A	#N/A	#N/A	#N/A	#N/A
AT4G29330	Hsp90 co-chaperone (DERLIN-1)	HSP90 co-chaperones	2.58	1e-06	16.883	24.9454	24.9995	8.8151	12.8138	17.2085
AT4G02450	Hsp90 co-chaperone ( homolog of human p23)	HSP90 co-chaperones	-2.74	0	42.8108	29.6596	83.1936	193.765	229.69	211.44
AT3G12050	Hsp90 co-chaperone (Aha1)	HSP90 co-chaperones	#N/A	#N/A	#N/A	#N/A	#N/A	#N/A	#N/A	#N/A
AT3G07370	Hsp90 co-chaperone (CHIP)	HSP90 co-chaperones	#N/A	#N/A	#N/A	#N/A	#N/A	#N/A	#N/A	#N/A
AT4G22670	Hsp90 co-chaperone (Hip1)	HSP90 co-chaperones	-2.1	5e-06	11.1993	10.7671	24.4977	45.4838	52.3072	47.4591
AT3G17880	Hsp90 co-chaperone (Hip2)	HSP90 co-chaperones	2.87	0.000266	81.0052	35.7139	22.625	25.4695	26.4038	28.9262
AT1G62740	Hsp90 co-chaperone (Hop1)	HSP90 co-chaperones	#N/A	#N/A	#N/A	#N/A	#N/A	#N/A	#N/A	#N/A
AT4G12400	Hsp90 co-chaperone (Hop2)	HSP90 co-chaperones	#N/A	#N/A	#N/A	#N/A	#N/A	#N/A	#N/A	#N/A
AT1G12270	Hsp90 co-chaperone (Hop3)	HSP90 co-chaperones	-3.16	0	18.7118	12.5485	26.4366	93.4292	94.726	89.5124
AT2G42810	Hsp90 co-chaperone (PP5.2)	HSP90 co-chaperones	-2.11	1e-06	8.02803	7.38932	15.1848	35.6363	30.7653	30.001
AT1G04130	Hsp90 co-chaperone (TPR containing, homolog of human TTC4)	HSP90 co-chaperones	-2.1	0.000175	3.79622	3.55462	9.22849	17.1241	18.0498	21.1206
AT5G51700	Hsp90 co-chaperone (PPHB SUSCEPTIBLE 2, CHORD containing)	HSP90 co-chaperones	#N/A	#N/A	#N/A	#N/A	#N/A	#N/A	#N/A	#N/A
AT1G04190	Hsp90 co-chaperone (TPR containing, homolog of human STIP1)	HSP90 co-chaperones	-3.12	0	3.839	3.65369	10.7745	28.3455	29.8656	27.782

## Sheet: p<=0.05 FC>=2
EnsemblID	ControlMean	SampleMean	FoldChange	pValue	SPT_Dis3 [27474/19719]; FPKM	SPT_Dis3 [27474/19719]; FPKMStatus	SPT_Dis2 [27473/19718]; FPKM	SPT_Dis2 [27473/19718]; FPKMStatus	SPT_Dis1 [27472/19717]; FPKM	SPT_Dis1 [27472/19717]; FPKMStatus	PUB25_Prox3 [27459/19704]; FPKM	PUB25_Prox3 [27459/19704]; FPKMStatus	PUB25_Prox2 [27458/19703]; FPKM	PUB25_Prox2 [27458/19703]; FPKMStatus	PUB25_Prox1 [27457/19702]; FPKM	PUB25_Prox1 [27457/19702]; FPKMStatus	EnsemblBuild	EnsemblSpecies	EnsemblID	Symbol	Description	ORF	Strand	EntrezGene	RefSeq	OriginalDB	ProbesetID	BiologicalProcess	MolecularFunction	CellularComponent
AT1G66500	60.97	1276.68	20.78	0	96.8243	OK	87.5369	OK	131.19	OK	7.20395	OK	7.72433	OK	8.08922	OK	32	arabidopsis_thaliana	AT1G66500	PCFS1	Polyadenylation and cleavage factor homolog 1 [Source:UniProtKB/Swiss-Prot;Acc:Q9C710]	1:24811149-24812650	-	842968	NM_105321			termination of RNA polymerase II transcription [GO:0006369];mRNA polyadenylation [GO:0006378];mRNA cleavage [GO:0006379];biological_process [GO:0008150]	RNA polymerase II core binding [GO:0000993];mRNA binding [GO:0003729];metal ion binding [GO:0046872]	cytoplasm [GO:0005737];mRNA cleavage factor complex [GO:0005849]
AT5G26290	3334.08	125.54	-26.25	0	12.6863	OK	12.3738	OK	18.4718	OK	626.814	OK	604.879	OK	566.558	OK	32	arabidopsis_thaliana	AT5G26290		TRAF-like family protein [Source:TAIR;Acc:AT5G26290]	5:9226079-9227873	+	832698	NM_122530			protein deubiquitination [GO:0016579];proteasome-mediated ubiquitin-dependent protein catabolic process [GO:0043161];regulation of proteasomal protein catabolic process [GO:0061136]	cysteine-type endopeptidase activity [GO:0004197];thiol-dependent ubiquitin-specific protease activity [GO:0004843];protein binding [GO:0005515]	cytoplasm [GO:0005737];anchored component of membrane [GO:0031225]
AT4G27410	119.22	3445.87	28.57	0	243.758	OK	229.601	OK	253.181	OK	13.2747	OK	13.4863	OK	11.9206	OK	32	arabidopsis_thaliana	AT4G27410	NAC072	NAC domain-containing protein 72 [Source:UniProtKB/Swiss-Prot;Acc:Q93VY3]	4:13707240-13709149	-	828849	NM_118875;NM_001084983;NM_179126			transcription, DNA-templated [GO:0006351];regulation of transcription, DNA-templated [GO:0006355];signal transduction [GO:0007165];response to cold [GO:0009409];response to water deprivation [GO:0009414];response to wounding [GO:0009611];response to ethylene [GO:0009723];response to auxin [GO:0009733];response to abscisic acid [GO:0009737];abscisic acid-activated signaling pathway [GO:0009738];re…	DNA binding [GO:0003677];transcription factor activity, sequence-specific DNA binding [GO:0003700]	nucleus [GO:0005634]
AT1G32100	27.43	1563.8	56.09	0	149.695	OK	172.34	OK	218.928	OK	5.34559	OK	5.81682	OK	3.12774	OK	32	arabidopsis_thaliana	AT1G32100	PRR1	Pinoresinol reductase 1 [Source:UniProtKB/Swiss-Prot;Acc:Q9FVQ6]	1:11546338-11547994	-	840102	NM_102944			lignan biosynthetic process [GO:0009807]	pinoresinol reductase activity [GO:0010283]
AT1G58340	4.76	2285.63	431.91	0	141.35	OK	91.8996	OK	156.753	OK	0.631837	OK	0.261377	OK	0.343552	OK	32	arabidopsis_thaliana	AT1G58340	ZF14	MATE efflux family protein [Source:TAIR;Acc:AT1G58340]	1:21653008-21655439	+	842203	NM_104614			regulation of organ formation [GO:0003156];transport [GO:0006810];drug transmembrane transport [GO:0006855];response to nematode [GO:0009624];iron ion homeostasis [GO:0055072];transmembrane transport [GO:0055085]	drug transmembrane transporter activity [GO:0015238];antiporter activity [GO:0015297];transmembrane transporter activity [GO:0022857]	membrane [GO:0016020];integral component of membrane [GO:0016021];Golgi transport complex [GO:0017119];organelle [GO:0043226]
AT3G61890	13.61	638.13	46.11	0	78.2922	OK	75.9924	OK	104.699	OK	3.43674	OK	2.97136	OK	1.91851	OK	32	arabidopsis_thaliana	AT3G61890	ATHB-12	Homeobox-leucine zipper protein ATHB-12 [Source:UniProtKB/Swiss-Prot;Acc:Q9M276]	3:22914154-22915325	-	825362	NM_116054			transcription, DNA-templated [GO:0006351];regulation of transcription, DNA-templated [GO:0006355];response to osmotic stress [GO:0006970];multicellular organism development [GO:0007275];response to water deprivation [GO:0009414];response to virus [GO:0009615];response to abscisic acid [GO:0009737];positive regulation of transcription, DNA-templated [GO:0045893]	DNA binding [GO:0003677];transcription factor activity, sequence-specific DNA binding [GO:0003700];sequence-specific DNA binding [GO:0043565]	nucleus [GO:0005634]
AT4G32480	107.93	1076.07	9.92	0	106.423	OK	107.025	OK	150.506	OK	19.5336	OK	17.2836	OK	17.6501	OK	32	arabidopsis_thaliana	AT4G32480		Protein of unknown function (DUF506) [Source:TAIR;Acc:AT4G32480]	4:15676404-15677973	+	829383	NM_119400
AT3G27960	58.97	1508.65	25.27	0	62.2352	OK	73.5814	OK	80.4132	OK	4.58133	OK	4.93456	OK	3.40087	OK	32	arabidopsis_thaliana	AT3G27960		Tetratricopeptide repeat (TPR)-like superfamily protein [Source:TAIR;Acc:AT3G27960]	3:10380380-10383092	-	822420	NM_113713			pollen tube growth [GO:0009860];regulation of defense response [GO:0031347]	protein binding [GO:0005515]	plasma membrane [GO:0005886]
AT4G33120	25.17	1067.02	41.39	0	106.511	OK	97.2673	OK	91.8523	OK	3.57961	OK	3.63198	OK	3.56833	OK	32	arabidopsis_thaliana	AT4G33120		S-adenosyl-L-methionine-dependent methyltransferases superfamily protein [Source:TAIR;Acc:AT4G33120]	4:15975386-15978111	-	829449	NM_119466			lipid biosynthetic process [GO:0008610];methylation [GO:0032259]	methyltransferase activity [GO:0008168];S-adenosylmethionine-dependent methyltransferase activity [GO:0008757];transferase activity [GO:0016740]	cytoplasm [GO:0005737];plasma membrane [GO:0005886]
AT1G77690	8.33	980.42	112.7	0	52.4528	OK	70.1229	OK	83.1955	OK	1.27022	OK	0.883069	OK	0.492418	OK	32	arabidopsis_thaliana	AT1G77690	LAX3	Auxin transporter-like protein 3 [Source:UniProtKB/Swiss-Prot;Acc:Q9CA25]	1:29200941-29203340	-	844105	NM_106418			amino acid transmembrane transport [GO:0003333];response to auxin [GO:0009733];auxin-activated signaling pathway [GO:0009734];auxin polar transport [GO:0009926];lateral root formation [GO:0010311];root cap development [GO:0048829];auxin influx [GO:0060919]	auxin influx transmembrane transporter activity [GO:0010328];amino acid transmembrane transporter activity [GO:0015171];symporter activity [GO:0015293]	plasma membrane [GO:0005886];integral component of membrane [GO:0016021]
AT5G03610	10.06	938.75	89.25	0	57.6815	OK	78.5691	OK	113.45	OK	1.2334	OK	1.40313	OK	1.40515	OK	32	arabidopsis_thaliana	AT5G03610		GDSL esterase/lipase At5g03610 [Source:UniProtKB/Swiss-Prot;Acc:Q9LZS7]	5:915465-918485	+	831778	NM_120442			lipid catabolic process [GO:0016042]	hydrolase activity, acting on ester bonds [GO:0016788]	extracellular region [GO:0005576]
AT2G37040	33.34	3483.26	99.71	0	162.851	OK	170.37	OK	132.145	OK	2.81831	OK	2.57543	OK	1.51985	OK	32	arabidopsis_thaliana	AT2G37040	PAL1	Phenylalanine ammonia-lyase 1 [Source:UniProtKB/Swiss-Prot;Acc:P35510]	2:15557376-15560363	-	818280	NM_129260			L-phenylalanine catabolic process [GO:0006559];response to oxidative stress [GO:0006979];metabolic process [GO:0008152];biosynthetic process [GO:0009058];pollen development [GO:0009555];phenylpropanoid metabolic process [GO:0009698];cinnamic acid biosynthetic process [GO:0009800];drought recovery [GO:0009819];response to UV-B [GO:0010224];salicylic acid catabolic process [GO:0046244];lignin catab…	catalytic activity [GO:0003824];lyase activity [GO:0016829];ammonia-lyase activity [GO:0016841];phenylalanine ammonia-lyase activity [GO:0045548]	cytoplasm [GO:0005737]
AT1G58270	9.13	645.27	69.23	0	42.5886	OK	51.226	OK	63.0612	OK	0.831243	OK	1.70214	OK	0.911485	OK	32	arabidopsis_thaliana	AT1G58270	ZW9	TRAF-like family protein [Source:TAIR;Acc:AT1G58270]	1:21612116-21614117	-	842196	NM_104607			protein deubiquitination [GO:0016579];proteasome-mediated ubiquitin-dependent protein catabolic process [GO:0043161];regulation of proteasomal protein catabolic process [GO:0061136]	cysteine-type endopeptidase activity [GO:0004197];thiol-dependent ubiquitin-specific protease activity [GO:0004843];protein binding [GO:0005515]	nucleus [GO:0005634];cytoplasm [GO:0005737];plasmodesma [GO:0009506]
AT2G32150	35.81	1998.78	54.12	0	283.932	OK	172.42	OK	217.08	OK	6.49686	OK	6.31588	OK	5.53436	OK	32	arabidopsis_thaliana	AT2G32150		Haloacid dehalogenase-like hydrolase (HAD) superfamily protein [Source:TAIR;Acc:AT2G32150]	2:13659006-13660764	+	817774	NM_128774				hydrolase activity [GO:0016787]
AT1G10370	23.81	533.14	21.84	0	69.9604	OK	65.6095	OK	88.3575	OK	4.6802	OK	3.8722	OK	6.78611	OK	32	arabidopsis_thaliana	AT1G10370	GSTU17	Glutathione S-transferase U17 [Source:UniProtKB/Swiss-Prot;Acc:Q9FUS8]	1:3397081-3398358	-	837576	NM_100911			glutathione metabolic process [GO:0006749];toxin catabolic process [GO:0009407];response to toxic substance [GO:0009636];response to salt stress [GO:0009651];de-etiolation [GO:0009704];regulation of growth [GO:0040008];lateral root development [GO:0048527];response to growth hormone [GO:0060416];negative regulation of response to water deprivation [GO:0080148];response to karrikin [GO:0080167]	glutathione transferase activity [GO:0004364];protein binding [GO:0005515];transferase activity [GO:0016740]	cytoplasm [GO:0005737];cytosol [GO:0005829];chloroplast [GO:0009507]
AT2G46850	874.45	37.28	-22.56	0	2.11022	OK	1.11544	OK	3.16739	OK	75.7154	OK	80.54	OK	77.232	OK	32	arabidopsis_thaliana	AT2G46850		Probably inactive receptor-like protein kinase At2g46850 [Source:UniProtKB/Swiss-Prot;Acc:Q8S8N4]	2:19251066-19253368	+	819298	NM_130252			protein phosphorylation [GO:0006468];hormone-mediated signaling pathway [GO:0009755];protein autophosphorylation [GO:0046777]	protein kinase activity [GO:0004672];ATP binding [GO:0005524];polysaccharide binding [GO:0030247]	plasma membrane [GO:0005886];plasmodesma [GO:0009506];integral component of membrane [GO:0016021]
AT1G60710	8.71	909.92	100.91	0	78.3978	OK	70.657	OK	72.1366	OK	1.25171	OK	1.42396	OK	0.499104	OK	32	arabidopsis_thaliana	AT1G60710	ATB2	Probable aldo-keto reductase 4 [Source:UniProtKB/Swiss-Prot;Acc:Q93ZN2]	1:22354753-22356761	-	842365	NM_104754			response to cadmium ion [GO:0046686];oxidation-reduction process [GO:0055114]	oxidoreductase activity [GO:0016491]	cytosol [GO:0005829]
AT5G62340	116.08	2865.86	24.25	0	423.53	OK	489.485	OK	398.831	OK	25.9721	OK	28.83	OK	27.9301	OK	32	arabidopsis_thaliana	AT5G62340		Plant invertase/pectin methylesterase inhibitor superfamily protein [Source:TAIR;Acc:AT5G62340]	5:25033518-25034404	+	836355	NM_125628			negative regulation of catalytic activity [GO:0043086];lateral root development [GO:0048527];developmental growth [GO:0048589];root hair cell differentiation [GO:0048765]	enzyme inhibitor activity [GO:0004857];pectinesterase activity [GO:0030599]
AT2G46680	18.87	459.07	23.89	0	39.5519	OK	35.5791	OK	55.5218	OK	2.39282	OK	2.61321	OK	3.05313	OK	32	arabidopsis_thaliana	AT2G46680	ATHB-7	Homeobox-leucine zipper protein ATHB-7 [Source:UniProtKB/Swiss-Prot;Acc:P46897]	2:19165403-19166949	-	819280	NM_130233;NM_001036473			transcription, DNA-templated [GO:0006351];regulation of transcription, DNA-templated [GO:0006355];response to water deprivation [GO:0009414];response to abscisic acid [GO:0009737];positive regulation of transcription, DNA-templated [GO:0045893]	DNA binding [GO:0003677];transcription factor activity, sequence-specific DNA binding [GO:0003700];sequence-specific DNA binding [GO:0043565];transcription regulatory region sequence-specific DNA binding [GO:0000976]	nucleus [GO:0005634]
AT5G13180	35.61	589.05	16.24	0	66.1007	OK	59.8411	OK	80.1965	OK	7.07041	OK	4.63518	OK	7.28704	OK	32	arabidopsis_thaliana	AT5G13180	ANAC083	NAC domain containing protein 83 [Source:TAIR;Acc:AT5G13180]	5:4196572-4197848	+	831157	NM_121321			transcription, DNA-templated [GO:0006351];regulation of transcription, DNA-templated [GO:0006355];protein targeting to membrane [GO:0006612];response to salt stress [GO:0009651];response to abscisic acid [GO:0009737];response to brassinosteroid [GO:0009741];positive regulation of flavonoid biosynthetic process [GO:0009963];xylem development [GO:0010089];leaf senescence [GO:0010150];regulation of …	DNA binding [GO:0003677];transcription factor activity, sequence-specific DNA binding [GO:0003700];protein binding [GO:0005515]	nucleus [GO:0005634]
AT1G72150	38.82	2371.35	59	0	109.576	OK	136.088	OK	141.638	OK	4.09089	OK	3.71051	OK	1.87367	OK	32	arabidopsis_thaliana	AT1G72150	PATL1	Patellin-1 [Source:UniProtKB/Swiss-Prot;Acc:Q56WK6]	1:27148460-27150980	+	843546	NM_105873			transport [GO:0006810];cell cycle [GO:0007049];pollen tube growth [GO:0009860];cell division [GO:0051301]	protease binding [GO:0002020];lipid binding [GO:0008289]	vacuole [GO:0005773];Golgi apparatus [GO:0005794];plasma membrane [GO:0005886];plasmodesma [GO:0009506];chloroplast [GO:0009507];membrane [GO:0016020];integral component of membrane [GO:0016021];apoplast [GO:0048046]
AT1G08920	139.78	2735.89	19.29	0	193.137	OK	135.633	OK	180.778	OK	15.0321	OK	12.5008	OK	12.6002	OK	32	arabidopsis_thaliana	AT1G08920	SUGTL2	Sugar transporter ERD6-like 3 [Source:UniProtKB/Swiss-Prot;Acc:Q94KE0]	1:2867259-2870656	+	837413	NM_100764;NM_179287;NM_001035928			transport [GO:0006810];carbohydrate transport [GO:0008643];response to water deprivation [GO:0009414];response to salt stress [GO:0009651];response to abscisic acid [GO:0009737];monosaccharide transport [GO:0015749];transmembrane transport [GO:0055085]	transporter activity [GO:0005215];monosaccharide transmembrane transporter activity [GO:0015145];transmembrane transporter activity [GO:0022857];substrate-specific transmembrane transporter activity [GO:0022891]	plant-type vacuole membrane [GO:0009705];membrane [GO:0016020];integral component of membrane [GO:0016021]
AT1G62990	56.02	711.23	12.64	0	64.7364	OK	56.6698	OK	79.3101	OK	8.48312	OK	8.99253	OK	6.63057	OK	32	arabidopsis_thaliana	AT1G62990	KNAT7	Homeobox protein knotted-1-like 7 [Source:UniProtKB/Swiss-Prot;Acc:Q9FPQ8]	1:23337365-23340688	+	842602	NM_104977			regulation of transcription, DNA-templated [GO:0006355];xylem development [GO:0010089];negative regulation of transcription, DNA-templated [GO:0045892];regulation of secondary cell wall biogenesis [GO:2000652]	DNA binding [GO:0003677];transcription factor activity, sequence-specific DNA binding [GO:0003700]	nucleus [GO:0005634]
AT5G26260	246.35	11694.8	45.97	0	1175.22	OK	1043.47	OK	1031.5	OK	36.4952	OK	42.3847	OK	27.3564	OK	32	arabidopsis_thaliana	AT5G26260		TRAF-like family protein [Source:TAIR;Acc:AT5G26260]	5:9200463-9202400	+	832695	NM_122527			protein deubiquitination [GO:0016579];proteasome-mediated ubiquitin-dependent protein catabolic process [GO:0043161];regulation of proteasomal protein catabolic process [GO:0061136]	cysteine-type endopeptidase activity [GO:0004197];thiol-dependent ubiquitin-specific protease activity [GO:0004843];protein binding [GO:0005515]	plasmodesma [GO:0009506];chloroplast [GO:0009507]
AT3G14310	23.59	902.69	37.41	0	38.9007	OK	47.4297	OK	65.4622	OK	2.53067	OK	2.11122	OK	1.28938	OK	32	arabidopsis_thaliana	AT3G14310	PME3	Pectinesterase/pectinesterase inhibitor 3 [Source:UniProtKB/Swiss-Prot;Acc:O49006]	3:4771902-4775119	-	820651	NM_112289			response to fungus [GO:0009620];response to nematode [GO:0009624];cell wall modification [GO:0042545];pectin catabolic process [GO:0045490];defense response to Gram-negative bacterium [GO:0050829]	enzyme inhibitor activity [GO:0004857];hydrolase activity [GO:0016787];pectinesterase activity [GO:0030599];aspartyl esterase activity [GO:0045330]	cell wall [GO:0005618];cytoplasm [GO:0005737];plasma membrane [GO:0005886];apoplast [GO:0048046]
AT4G14130	8.69	1399.6	149.3	0	172.164	OK	201.42	OK	125.048	OK	1.37335	OK	1.70438	OK	1.49348	OK	32	arabidopsis_thaliana	AT4G14130	XTH15	Xyloglucan endotransglucosylase/hydrolase protein 15 [Source:UniProtKB/Swiss-Prot;Acc:Q38911]	4:8137051-8138281	-	827051	NM_117490			carbohydrate metabolic process [GO:0005975];cellular glucan metabolic process [GO:0006073];xyloglucan metabolic process [GO:0010411];cell wall biogenesis [GO:0042546];cell wall organization [GO:0071555]	hydrolase activity, hydrolyzing O-glycosyl compounds [GO:0004553];xyloglucan:xyloglucosyl transferase activity [GO:0016762]	cell wall [GO:0005618];apoplast [GO:0048046]
AT1G65960	14.61	718.64	48.4	0	54.846	OK	48.3439	OK	59.52	OK	1.83079	OK	2.65618	OK	0.7335	OK	32	arabidopsis_thaliana	AT1G65960	GAD2	Glutamate decarboxylase 2 [Source:UniProtKB/Swiss-Prot;Acc:Q42472]	1:24552003-24557730	+	842908	NM_105268;NM_001124084			glutamate metabolic process [GO:0006536];carboxylic acid metabolic process [GO:0019752];nitrogen compound metabolic process [GO:0006807]	catalytic activity [GO:0003824];glutamate decarboxylase activity [GO:0004351];lyase activity [GO:0016829];carboxy-lyase activity [GO:0016831];pyridoxal phosphate binding [GO:0030170]
AT5G24760	12.81	473.49	36.53	0	37.572	OK	29.5114	OK	47.0962	OK	1.56111	OK	2.05638	OK	1.14663	OK	32	arabidopsis_thaliana	AT5G24760		Alcohol dehydrogenase-like 6 [Source:UniProtKB/Swiss-Prot;Acc:Q8LEB2]	5:8494791-8497419	-	832545	NM_001085150;NM_122385;NM_203102			oxidation-reduction process [GO:0055114]	zinc ion binding [GO:0008270];oxidoreductase activity [GO:0016491];alcohol dehydrogenase (NAD) activity [GO:0004022]	cytoplasm [GO:0005737]
AT3G53980	6.06	1215.37	185.76	0	272.243	OK	411.104	OK	291.279	OK	2.97957	OK	3.38961	OK	1.78209	OK	32	arabidopsis_thaliana	AT3G53980		Bifunctional inhibitor/lipid-transfer protein/seed storage 2S albumin superfamily protein [Source:TAIR;Acc:AT3G53980]	3:19987579-19988269	-	824565	NM_115258;NM_180369
AT1G22710	9.87	627.2	61.22	0	38.3743	OK	27.1481	OK	48.7306	OK	1.22684	OK	0.837403	OK	0.672635	OK	32	arabidopsis_thaliana	AT1G22710	SUC2	Sucrose transport protein SUC2 [Source:UniProtKB/Swiss-Prot;Acc:Q39231]	1:8030641-8033117	-	838877	NM_102118			sucrose metabolic process [GO:0005985];sucrose transport [GO:0015770]	sucrose:proton symporter activity [GO:0008506];sucrose transmembrane transporter activity [GO:0008515]	plasma membrane [GO:0005886];integral component of plasma membrane [GO:0005887]
AT3G03780	21.47	1850.29	82.63	0	74.2094	OK	90.5193	OK	75.4655	OK	1.21808	OK	2.25821	OK	0.899425	OK	32	arabidopsis_thaliana	AT3G03780	MS2	5-methyltetrahydropteroyltriglutamate--homocysteine methyltransferase 2 [Source:UniProtKB/Swiss-Prot;Acc:Q9SRV5]	3:957085-960980	+	821147	NM_001125092;NM_111249;NM_180176			cellular amino acid biosynthetic process [GO:0008652];methionine biosynthetic process [GO:0009086];response to salt stress [GO:0009651];methylation [GO:0032259];response to cadmium ion [GO:0046686]	5-methyltetrahydropteroyltriglutamate-homocysteine S-methyltransferase activity [GO:0003871];methyltransferase activity [GO:0008168];zinc ion binding [GO:0008270];methionine synthase activity [GO:0008705];transferase activity [GO:0016740]	cytosol [GO:0005829];plasma membrane [GO:0005886];plasmodesma [GO:0009506];chloroplast [GO:0009507];chloroplast envelope [GO:0009941];apoplast [GO:0048046]
AT3G19450	123.61	4024.84	31.75	0	251.149	OK	377.021	OK	296.775	OK	15.1289	OK	16.1352	OK	12.9604	OK	32	arabidopsis_thaliana	AT3G19450	CAD4	Cinnamyl alcohol dehydrogenase 4 [Source:UniProtKB/Swiss-Prot;Acc:P48523]	3:6744598-6747214	+	821479	NM_112832			lignin biosynthetic process [GO:0009809];oxidation-reduction process [GO:0055114];response to karrikin [GO:0080167]	zinc ion binding [GO:0008270];oxidoreductase activity [GO:0016491];cinnamyl-alcohol dehydrogenase activity [GO:0045551];sinapyl alcohol dehydrogenase activity [GO:0052747]
AT5G39820	831.04	24.42	-33.16	0	1.78546	OK	2.88138	OK	5.34073	OK	143.996	OK	164.416	OK	168.017	OK	32	arabidopsis_thaliana	AT5G39820	ANAC094	Putative NAC domain-containing protein 94 [Source:UniProtKB/Swiss-Prot;Acc:Q9FIW5]	5:15939300-15940491	-	833978	NM_123345			transcription, DNA-templated [GO:0006351];regulation of transcription, DNA-templated [GO:0006355]	DNA binding [GO:0003677]	nucleus [GO:0005634]
AT5G21280	15.75	492.93	30.43	0	39.7966	OK	55.2077	OK	62.4964	OK	2.9951	OK	2.14532	OK	2.43276	OK	32	arabidopsis_thaliana	AT5G21280		hydroxyproline-rich glycoprotein family protein [Source:TAIR;Acc:AT5G21280]	5:7263994-7265678	-	832258	NM_147881
AT5G23840	5.71	541.07	92.12	0	92.4481	OK	87.6801	OK	97.4051	OK	1.58111	OK	2.03533	OK	0.525379	OK	32	arabidopsis_thaliana	AT5G23840		MD-2-related lipid recognition domain-containing protein [Source:TAIR;Acc:AT5G23840]	5:8035767-8036982	+	832449	NM_203096;NM_122289
AT5G01100	34.09	917.28	26.16	0	38.7104	OK	48.193	OK	41.823	OK	2.73642	OK	1.86779	OK	2.72779	OK	32	arabidopsis_thaliana	AT5G01100		O-fucosyltransferase family protein [Source:TAIR;Acc:AT5G01100]	5:34596-37948	-	831831	NM_120188			metabolic process [GO:0008152];regulation of plant-type cell wall organization or biogenesis [GO:0080157]	transferase activity [GO:0016740];transferase activity, transferring glycosyl groups [GO:0016757]	Golgi apparatus [GO:0005794]
AT3G16240	79.07	1063.94	13.33	0	98.355	OK	113.321	OK	156.295	OK	15.8782	OK	13.9048	OK	11.6149	OK	32	arabidopsis_thaliana	AT3G16240	TIP2-1	Aquaporin TIP2-1 [Source:UniProtKB/Swiss-Prot;Acc:Q41951]	3:5505404-5507050	+	820870	NM_112495			transport [GO:0006810];water transport [GO:0006833];cellular water homeostasis [GO:0009992];glycerol transport [GO:0015793];ion transmembrane transport [GO:0034220];methylammonium transmembrane transport [GO:0072489]	transporter activity [GO:0005215];methylammonium transmembrane transporter activity [GO:0015200];water channel activity [GO:0015250];glycerol channel activity [GO:0015254]	protein storage vacuole [GO:0000326];cell wall [GO:0005618];vacuole [GO:0005773];vacuolar membrane [GO:0005774];Golgi apparatus [GO:0005794];plasma membrane [GO:0005886];integral component of plasma membrane [GO:0005887];plant-type cell wall [GO:0009505];plasmodesma [GO:0009506];chloroplast [GO:0009507];plant-type vacuole membrane [GO:0009705];chloroplast envelope [GO:0009941];membrane [GO:001602…
AT3G53260	53.47	824.65	15.18	0	35.7384	OK	40.0642	OK	36.0316	OK	3.5265	OK	3.5895	OK	4.07044	OK	32	arabidopsis_thaliana	AT3G53260	PAL2	Phenylalanine ammonia-lyase 2 [Source:UniProtKB/Swiss-Prot;Acc:P45724]	3:19744051-19746780	-	824493	NM_115186			L-phenylalanine catabolic process [GO:0006559];response to oxidative stress [GO:0006979];biosynthetic process [GO:0009058];phenylpropanoid metabolic process [GO:0009698];phenylpropanoid biosynthetic process [GO:0009699];cinnamic acid biosynthetic process [GO:0009800];response to karrikin [GO:0080167]	catalytic activity [GO:0003824];lyase activity [GO:0016829];ammonia-lyase activity [GO:0016841];phenylalanine ammonia-lyase activity [GO:0045548]	cytoplasm [GO:0005737];cytosol [GO:0005829]
AT4G34970	1512.33	20.89	-70.28	0	1.03915	OK	4.33436	OK	6.63115	OK	403.756	OK	454.257	OK	410.614	OK	32	arabidopsis_thaliana	AT4G34970	ADF9	Actin-depolymerizing factor 9 [Source:UniProtKB/Swiss-Prot;Acc:O49606]	4:16653704-16654871	+	829649	NM_119663			actin filament polymerization [GO:0030041];actin filament depolymerization [GO:0030042]	actin binding [GO:0003779]	intracellular [GO:0005622];actin cytoskeleton [GO:0015629]
AT3G14550	19.45	415.98	21.14	0	36.6748	OK	39.0236	OK	42.5171	OK	2.82344	OK	3.32274	OK	2.13517	OK	32	arabidopsis_thaliana	AT3G14550	GGPS3	geranylgeranyl pyrophosphate synthase 3 [Source:TAIR;Acc:AT3G14550]	3:4884566-4885982	-	820681	NM_112315			isoprenoid biosynthetic process [GO:0008299];carotenoid biosynthetic process [GO:0016117];geranyl diphosphate biosynthetic process [GO:0033384];geranylgeranyl diphosphate biosynthetic process [GO:0033386];farnesyl diphosphate biosynthetic process [GO:0045337]	dimethylallyltranstransferase activity [GO:0004161];farnesyltranstransferase activity [GO:0004311];geranyltranstransferase activity [GO:0004337];metal ion binding [GO:0046872]	chloroplast [GO:0009507]
AT3G48520	8.46	426.61	48.64	0	29.6782	OK	22.2859	OK	40.5304	OK	0.793443	OK	0.98469	OK	1.00665	OK	32	arabidopsis_thaliana	AT3G48520	CYP94B3	Cytochrome P450 94B3 [Source:UniProtKB/Swiss-Prot;Acc:Q9SMP5]	3:17974977-17976670	-	824011	NM_114710			defense response to insect [GO:0002213];pollen development [GO:0009555];response to wounding [GO:0009611];response to fungus [GO:0009620];jasmonic acid metabolic process [GO:0009694];jasmonic acid biosynthetic process [GO:0009695];response to jasmonic acid [GO:0009753];fruit development [GO:0010154];response to chitin [GO:0010200];stigma development [GO:0048480];anther development [GO:0048653];ox…	monooxygenase activity [GO:0004497];iron ion binding [GO:0005506];electron carrier activity [GO:0009055];oxidoreductase activity [GO:0016491];oxidoreductase activity, acting on paired donors, with incorporation or reduction of molecular oxygen [GO:0016705];heme binding [GO:0020037];metal ion binding [GO:0046872];jasmonoyl-isoleucine-12-hydroxylase activity [GO:0052694]	integral component of membrane [GO:0016021]
AT3G14530	52.75	1009.54	18.8	0	115.73	OK	83.9977	OK	98.8425	OK	6.69258	OK	7.8443	OK	9.40073	OK	32	arabidopsis_thaliana	AT3G14530	GGPPS9	Geranylgeranyl pyrophosphate synthase 9, chloroplastic [Source:UniProtKB/Swiss-Prot;Acc:Q9LUE1]	3:4879112-4880448	-	820678	NM_112313			isoprenoid biosynthetic process [GO:0008299];carotenoid biosynthetic process [GO:0016117];geranyl diphosphate biosynthetic process [GO:0033384];geranylgeranyl diphosphate biosynthetic process [GO:0033386];farnesyl diphosphate biosynthetic process [GO:0045337]	dimethylallyltranstransferase activity [GO:0004161];farnesyltranstransferase activity [GO:0004311];geranyltranstransferase activity [GO:0004337];metal ion binding [GO:0046872]	chloroplast [GO:0009507]
AT2G37170	7.92	1237	144.29	0	137.909	OK	168.466	OK	96.2626	OK	1.25521	OK	1.81739	OK	1.02376	OK	32	arabidopsis_thaliana	AT2G37170	PIP2-2	Aquaporin PIP2-2 [Source:UniProtKB/Swiss-Prot;Acc:P43287]	2:15613402-15614857	-	818293	NM_129273			transport [GO:0006810];water transport [GO:0006833];response to water deprivation [GO:0009414];response to abscisic acid [GO:0009737];cellular water homeostasis [GO:0009992];glycerol transport [GO:0015793];ion transmembrane transport [GO:0034220]	transporter activity [GO:0005215];water channel activity [GO:0015250];glycerol channel activity [GO:0015254]	vacuole [GO:0005773];plasma membrane [GO:0005886];integral component of plasma membrane [GO:0005887];plasmodesma [GO:0009506];chloroplast [GO:0009507];membrane [GO:0016020]
AT5G65660	103.39	818.09	7.87	0	133.143	OK	148.754	OK	203.616	OK	31.8967	OK	31.2654	OK	28.7965	OK	32	arabidopsis_thaliana	AT5G65660		Uncharacterized protein At5g65660 [Source:UniProtKB/Swiss-Prot;Acc:Q9LSK9]	5:26245249-26246379	-	836692	NM_125964					plasma membrane [GO:0005886];integral component of membrane [GO:0016021]
AT4G20840	16.31	554.93	32.92	0	43.2279	OK	27.8876	OK	46.156	OK	2.20115	OK	1.2952	OK	1.8159	OK	32	arabidopsis_thaliana	AT4G20840		FAD-binding Berberine family protein [Source:TAIR;Acc:AT4G20840]	4:11157916-11159535	+	827832	NM_118202			oxidation-reduction process [GO:0055114]	catalytic activity [GO:0003824];UDP-N-acetylmuramate dehydrogenase activity [GO:0008762];oxidoreductase activity [GO:0016491];oxidoreductase activity, acting on CH-OH group of donors [GO:0016614];flavin adenine dinucleotide binding [GO:0050660]	plasma membrane [GO:0005886];apoplast [GO:0048046]
AT5G02070	601.61	40.19	-14.5	0	2.11022	OK	1.52106	OK	2.80541	OK	48.5744	OK	52.2888	OK	59.5582	OK	32	arabidopsis_thaliana	AT5G02070	WAKL20	Wall-associated receptor kinase-like 20 [Source:UniProtKB/Swiss-Prot;Acc:Q9LZM4]	5:405895-408220	-	831776	NM_120285			protein phosphorylation [GO:0006468];transmembrane receptor protein serine/threonine kinase signaling pathway [GO:0007178];hormone-mediated signaling pathway [GO:0009755];protein autophosphorylation [GO:0046777]	peptide receptor activity [GO:0001653];protein kinase activity [GO:0004672];transmembrane receptor protein serine/threonine kinase activity [GO:0004675];ATP binding [GO:0005524];polysaccharide binding [GO:0030247];ubiquitin protein ligase binding [GO:0031625]	plasma membrane [GO:0005886];plasmodesma [GO:0009506];integral component of membrane [GO:0016021]
AT5G09220	3.13	613.1	172.76	0	37.3594	OK	42.3323	OK	39.2903	OK	0.270374	OK	0.230686	OK	0.471663	OK	32	arabidopsis_thaliana	AT5G09220	AAP2	Amino acid permease 2 [Source:UniProtKB/Swiss-Prot;Acc:Q38967]	5:2866252-2869054	+	830781	NM_120958			amino acid transmembrane transport [GO:0003333];acidic amino acid transport [GO:0015800];neutral amino acid transport [GO:0015804]	symporter activity [GO:0015293]	plasma membrane [GO:0005886];integral component of plasma membrane [GO:0005887]
AT3G13520	90.91	1472.58	15.96	0	565.176	OK	414.626	OK	504.679	OK	55.1706	OK	43.5418	OK	43.3099	OK	32	arabidopsis_thaliana	AT3G13520	AGP12	Arabinogalactan peptide 12 [Source:UniProtKB/Swiss-Prot;Acc:Q9LJD9]	3:4408925-4409440	+	820554	NM_112198					plasma membrane [GO:0005886];anchored component of membrane [GO:0031225]
AT3G21240	7.29	494.88	64.12	0	25.8773	OK	33.1435	OK	29.0326	OK	0.366379	OK	0.694663	OK	0.913059	OK	32	arabidopsis_thaliana	AT3G21240	4CL2	4-coumarate--CoA ligase 2 [Source:UniProtKB/Swiss-Prot;Acc:Q9S725]	3:7454269-7457379	-	821678	NM_113019			metabolic process [GO:0008152];phenylpropanoid metabolic process [GO:0009698]	catalytic activity [GO:0003824];ATP binding [GO:0005524];4-coumarate-CoA ligase activity [GO:0016207]
AT5G49900	33.93	570.37	16.59	0	17.3108	OK	15.6462	OK	24.0479	OK	2.0819	OK	1.53946	OK	1.27979	OK	32	arabidopsis_thaliana	AT5G49900		Beta-glucosidase, GBA2 type family protein [Source:TAIR;Acc:AT5G49900]	5:20296518-20302346	-	835053	NM_124368			lipid metabolic process [GO:0006629];sphingolipid metabolic process [GO:0006665];glucosylceramide catabolic process [GO:0006680];metabolic process [GO:0008152]	catalytic activity [GO:0003824];glucosylceramidase activity [GO:0004348];hydrolase activity, hydrolyzing O-glycosyl compounds [GO:0004553];hydrolase activity [GO:0016787];hydrolase activity, acting on glycosyl bonds [GO:0016798]	Golgi apparatus [GO:0005794];plasma membrane [GO:0005886];membrane [GO:0016020];integral component of membrane [GO:0016021]
AT5G59790	994.24	68.39	-14.09	0	3.75849	OK	2.79944	OK	7.01456	OK	95.8677	OK	94.9788	OK	99.1002	OK	32	arabidopsis_thaliana	AT5G59790		Domain of unknown function (DUF966) [Source:TAIR;Acc:AT5G59790]	5:24090715-24093168	+	836100	NM_125371			biological_process [GO:0008150]
AT3G42658	615.45	14.14	-40.91	0	2.44197	OK	1.55902	OK	2.55078	OK	132.868	OK	158.764	OK	142.996	OK	32	arabidopsis_thaliana	AT3G42658	SADHU3-2	transposable element gene [Source:TAIR;Acc:AT3G42658]	3:14749400-14750294	-
AT4G11210	3.52	824.08	211.35	0	137.087	OK	229.803	OK	306.031	OK	1.5323	OK	2.0918	OK	0.610989	OK	32	arabidopsis_thaliana	AT4G11210	DIR14	Dirigent protein 14 [Source:UniProtKB/Swiss-Prot;Acc:Q9T019]	4:6832691-6833245	+	826723	NM_117192					apoplast [GO:0048046]
AT3G20840	661.24	22.53	-29.02	0	0.623304	OK	1.20706	OK	1.82301	OK	46.8682	OK	47.5625	OK	58.9687	OK	32	arabidopsis_thaliana	AT3G20840	PLT1	AP2-like ethylene-responsive transcription factor PLT1 [Source:UniProtKB/Swiss-Prot;Acc:Q5YGP8]	3:7300675-7303693	+	821632	NM_112975			transcription, DNA-templated [GO:0006351];regulation of transcription, DNA-templated [GO:0006355];multicellular organism development [GO:0007275];pattern specification process [GO:0007389];auxin-activated signaling pathway [GO:0009734];ethylene-activated signaling pathway [GO:0009873];stem cell population maintenance [GO:0019827];root development [GO:0048364]	DNA binding [GO:0003677];transcription factor activity, sequence-specific DNA binding [GO:0003700]	nucleus [GO:0005634]
AT5G57070	14.06	508.03	35.04	0	17.9504	OK	26.4805	OK	33.5177	OK	1.39905	OK	1.06105	OK	0.774798	OK	32	arabidopsis_thaliana	AT5G57070		hydroxyproline-rich glycoprotein family protein [Source:TAIR;Acc:AT5G57070]	5:23096174-23098451	+	835811	NM_125089			biological_process [GO:0008150]	molecular_function [GO:0003674]
AT1G75750	95.39	6472.81	64.18	0	1837.83	OK	1479.66	OK	940.348	OK	33.6783	OK	30.6504	OK	35.1929	OK	32	arabidopsis_thaliana	AT1G75750	GASA1	Gibberellin-regulated protein 1 [Source:UniProtKB/Swiss-Prot;Acc:P46689]	1:28441526-28442429	-	843908	NM_106225;NM_001198478			response to abscisic acid [GO:0009737];response to gibberellin [GO:0009739];gibberellic acid mediated signaling pathway [GO:0009740];response to brassinosteroid [GO:0009741];unidimensional cell growth [GO:0009826]		extracellular region [GO:0005576];cell wall [GO:0005618];plant-type cell wall [GO:0009505]
AT5G17460	81.96	770.9	9.31	0	41.2894	OK	36.8631	OK	41.1486	OK	6.82501	OK	5.63968	OK	6.85583	OK	32	arabidopsis_thaliana	AT5G17460		unknown protein; FUNCTIONS IN: molecular_function unknown; INVOLVED IN: response to salt stress; LOCATED IN: mitochondrion; Has 30201 Blast hits to 17322 proteins in 780 species: Archae - 12; Bacteria - 1396; Metazoa - 17338; Fungi - 3422; Plants - /.../Viruses - 0; Other Eukaryotes - 2996 (source: NCBI BLink). [Source:TAIR;Acc:AT5G17460]	5:5757098-5759795	-	831612	NM_121752;NM_001203396
AT2G23360	863.74	83.36	-10.26	0	2.41582	OK	2.86567	OK	4.63909	OK	53.9908	OK	49.9809	OK	51.1554	OK	32	arabidopsis_thaliana	AT2G23360	FPP7	Filament-like plant protein 7 [Source:UniProtKB/Swiss-Prot;Acc:Q9SLN1]	2:9948903-9952845	+	816868	NM_127900
AT1G10140	9.03	392.85	41.52	0	86.581	OK	61.8425	OK	77.3262	OK	2.37624	OK	2.02744	OK	3.35573	OK	32	arabidopsis_thaliana	AT1G10140		Uncharacterised conserved protein UCP031279 [Source:TAIR;Acc:AT1G10140]	1:3322802-3323548	-	837551	NM_100888			biological_process [GO:0008150]		plasma membrane [GO:0005886]
AT2G30860	3567.71	516.78	-6.88	0	59.8681	OK	71.3934	OK	84.1867	OK	741.022	OK	678.426	OK	861.498	OK	32	arabidopsis_thaliana	AT2G30860	GSTF9	Glutathione S-transferase F9 [Source:UniProtKB/Swiss-Prot;Acc:O80852]	2:13138997-13140245	+	817636	NM_128638;NM_001084514			defense response [GO:0006952];toxin catabolic process [GO:0009407];response to toxic substance [GO:0009636];response to zinc ion [GO:0010043];defense response to bacterium [GO:0042742];response to cadmium ion [GO:0046686]	glutathione transferase activity [GO:0004364];glutathione peroxidase activity [GO:0004602];copper ion binding [GO:0005507];protein binding [GO:0005515];glutathione binding [GO:0043295]	cytoplasm [GO:0005737];vacuole [GO:0005773];cytosol [GO:0005829];plasma membrane [GO:0005886];plasmodesma [GO:0009506];chloroplast [GO:0009507];chloroplast stroma [GO:0009570];thylakoid [GO:0009579];apoplast [GO:0048046]
AT4G05050	307.61	5400.19	17.23	0	764.103	OK	735.331	OK	621.644	OK	61.586	OK	54.4875	OK	73.37	OK	32	arabidopsis_thaliana	AT4G05050	UBQ11	Polyubiquitin 11 [Source:UniProtKB/Swiss-Prot;Acc:P0CH33]	4:2588004-2589386	-	825847;828148	NM_001036508;NM_001203752;NM_001125464;NM_116744			ubiquitin-dependent protein catabolic process [GO:0006511]	protein binding [GO:0005515]	nucleus [GO:0005634];cytoplasm [GO:0005737]
AT3G42670	618.43	26.89	-22.27	0	0.590072	OK	0.586005	OK	1.17669	OK	28.1293	OK	29.2394	OK	23.9307	OK	32	arabidopsis_thaliana	AT3G42670	CLSY1	SNF2 domain-containing protein CLASSY 1 [Source:UniProtKB/Swiss-Prot;Acc:Q9M297]	3:14755798-14760085	-	823287	NM_114134			gene silencing by RNA [GO:0031047]	DNA binding [GO:0003677];helicase activity [GO:0004386];ATP binding [GO:0005524]	nucleoplasm [GO:0005654];nucleolus [GO:0005730]
AT2G44790	28.09	2596.23	85.85	0	414.674	OK	415.685	OK	209.056	OK	7.37486	OK	5.00159	OK	5.08958	OK	32	arabidopsis_thaliana	AT2G44790	UCC2	Uclacyanin-2 [Source:UniProtKB/Swiss-Prot;Acc:O80517]	2:18461906-18463309	-	819088	NM_130043			oxidation-reduction process [GO:0055114]	electron carrier activity [GO:0009055];metal ion binding [GO:0046872]	plasmodesma [GO:0009506];anchored component of membrane [GO:0031225];anchored component of plasma membrane [GO:0046658]
AT2G25450	0.51	5025.93	5014.88	0	460.008	OK	389.179	OK	307.332	OK	0	OK	0.182764	OK	0	OK	32	arabidopsis_thaliana	AT2G25450	GSL-OH	Probable 2-oxoacid dependent dioxygenase [Source:UniProtKB/Swiss-Prot;Acc:Q9SKK4]	2:10829916-10831655	-	817083	NM_128102			regulation of glucosinolate biosynthetic process [GO:0010439];glucosinolate biosynthetic process [GO:0019761];oxidation-reduction process [GO:0055114]	1-aminocyclopropane-1-carboxylate oxidase activity [GO:0009815];oxidoreductase activity [GO:0016491];oxidoreductase activity, acting on paired donors, with incorporation or reduction of molecular oxygen, 2-oxoglutarate as one donor, and incorporation of one atom each of oxygen into both donors [GO:0016706];metal ion binding [GO:0046872]	plasmodesma [GO:0009506]
AT1G51680	15.71	953.45	57.33	0	57.3052	OK	65.3024	OK	37.6194	OK	1.1776	OK	1.43703	OK	1.6435	OK	32	arabidopsis_thaliana	AT1G51680	4CL1	4-coumarate--CoA ligase 1 [Source:UniProtKB/Swiss-Prot;Acc:Q42524]	1:19158752-19161552	-	841593	NM_001084228;NM_179462;NM_104046			metabolic process [GO:0008152];phenylpropanoid metabolic process [GO:0009698]	catalytic activity [GO:0003824];ligase activity [GO:0016874];ATP binding [GO:0005524];4-coumarate-CoA ligase activity [GO:0016207]	cytoplasm [GO:0005737]
AT1G61820	8.91	388.34	42.49	0	17.4538	OK	21.0772	OK	32.9074	OK	0.908851	OK	1.02856	OK	0.339748	OK	32	arabidopsis_thaliana	AT1G61820	BGLU46	Beta-glucosidase 46 [Source:UniProtKB/Swiss-Prot;Acc:O80690]	1:22835078-22838615	+	842479	NM_202338;NM_180637			carbohydrate metabolic process [GO:0005975];lignin biosynthetic process [GO:0009809]	catalytic activity [GO:0003824];hydrolase activity, hydrolyzing O-glycosyl compounds [GO:0004553];beta-glucosidase activity [GO:0008422];coniferin beta-glucosidase activity [GO:0047782]
AT2G43910	3.39	390.65	104.66	0	54.7947	OK	48.0997	OK	71.4247	OK	1.55608	OK	0.324396	OK	0.447119	OK	32	arabidopsis_thaliana	AT2G43910	HOL1	Thiocyanate methyltransferase 1 [Source:UniProtKB/Swiss-Prot;Acc:Q0WP12]	2:18184461-18187028	-	818995	NM_001161105;NM_129953;NM_001084584			methylation [GO:0032259];defense response [GO:0006952];glucosinolate catabolic process [GO:0019762]	methyltransferase activity [GO:0008168];S-adenosylmethionine-dependent methyltransferase activity [GO:0008757];transferase activity [GO:0016740];thiol S-methyltransferase activity [GO:0018708]	plasma membrane [GO:0005886]
AT4G12080	184.08	871.84	4.73	0	61.0437	OK	59.964	OK	81.2713	OK	20.2015	OK	22.9815	OK	22.4977	OK	32	arabidopsis_thaliana	AT4G12080	AHL1	AT-hook motif nuclear-localized protein 1 [Source:UniProtKB/Swiss-Prot;Acc:Q8VYJ2]	4:7239219-7241494	+	826816	NM_117278			transcription, DNA-templated [GO:0006351];regulation of transcription, DNA-templated [GO:0006355];brassinosteroid biosynthetic process [GO:0016132]	DNA binding [GO:0003677];AT DNA binding [GO:0003680];sequence-specific DNA binding [GO:0043565]	nucleus [GO:0005634];nucleoplasm [GO:0005654];nucleolus [GO:0005730];cytoplasm [GO:0005737];mitochondrion [GO:0005739];chromosomal region [GO:0098687]
AT4G35720	591.79	17.15	-32.33	0	0.968906	OK	1.08251	OK	3.54227	OK	91.5011	OK	89.0997	OK	97.0279	OK	32	arabidopsis_thaliana	AT4G35720		Arabidopsis protein of unknown function (DUF241) [Source:TAIR;Acc:AT4G35720]	4:16927972-16929170	+	829724	NM_119737
AT2G13820	10.82	994.83	87.05	0	188.751	OK	243.976	OK	242.791	OK	2.08138	OK	7.36652	OK	1.84428	OK	32	arabidopsis_thaliana	AT2G13820		Non-specific lipid-transfer protein-like protein At2g13820 [Source:UniProtKB/Swiss-Prot;Acc:Q9ZQI8]	2:5774146-5776289	-	815865	NM_201721;NM_126958			lipid transport [GO:0006869]	lipid binding [GO:0008289]	extracellular region [GO:0005576];plasma membrane [GO:0005886];anchored component of plasma membrane [GO:0046658]
AT4G17220	8.78	332.79	36.86	0	21.3897	OK	16.0463	OK	30.1752	OK	1.02944	OK	1.01496	OK	0.684133	OK	32	arabidopsis_thaliana	AT4G17220	MAP70.5	Microtubule-associated protein 70-5 [Source:UniProtKB/Swiss-Prot;Acc:Q8GYX3]	4:9656838-9659463	-	827434	NM_117827			cytoskeleton organization [GO:0007010];plant-type cell wall biogenesis [GO:0009832];xylem and phloem pattern formation [GO:0010051];cell wall organization [GO:0071555]	microtubule binding [GO:0008017]	cytoplasm [GO:0005737];microtubule [GO:0005874]
AT1G07750	16.02	362.52	22.22	0	27.3862	OK	34.2688	OK	32.1716	OK	2.2207	OK	2.62736	OK	1.59387	OK	32	arabidopsis_thaliana	AT1G07750		RmlC-like cupins superfamily protein [Source:TAIR;Acc:AT1G07750]	1:2404037-2405943	-	837290	NM_100650			biological_process [GO:0008150]	copper ion binding [GO:0005507];zinc ion binding [GO:0008270];nutrient reservoir activity [GO:0045735]	Golgi apparatus [GO:0005794];cytosol [GO:0005829];plasmodesma [GO:0009506]
AT3G45700	4.25	707.31	151.4	0	29.1399	OK	60.308	OK	47.4141	OK	0.330686	OK	0.677149	OK	0.263715	OK	32	arabidopsis_thaliana	AT3G45700	NPF2.4	Protein NRT1/ PTR FAMILY 2.4 [Source:UniProtKB/Swiss-Prot;Acc:Q9M173]	3:16778713-16781198	+	823712	NM_114439			transport [GO:0006810];oligopeptide transport [GO:0006857];nitrate assimilation [GO:0042128]	transporter activity [GO:0005215]	membrane [GO:0016020];integral component of membrane [GO:0016021]
AT1G52750	47.59	1346.74	27.5	0	59.6306	OK	76.35	OK	66.0497	OK	4.25511	OK	4.13229	OK	2.06912	OK	32	arabidopsis_thaliana	AT1G52750		alpha/beta-Hydrolases superfamily protein [Source:TAIR;Acc:AT1G52750]	1:19646465-19649261	-	841708	NM_104153			metabolic process [GO:0008152]	catalytic activity [GO:0003824];hydrolase activity [GO:0016787]	cellular_component [GO:0005575]
AT4G34230	36.1	565.52	15.4	0	61.8319	OK	37.8	OK	63.8177	OK	5.58494	OK	4.57007	OK	5.665	OK	32	arabidopsis_thaliana	AT4G34230	CAD5	Cinnamyl alcohol dehydrogenase 5 [Source:UniProtKB/Swiss-Prot;Acc:O49482]	4:16386719-16388722	-	829572	NM_119587;NM_001036711			lignin biosynthetic process [GO:0009809];oxidation-reduction process [GO:0055114]	zinc ion binding [GO:0008270];oxidoreductase activity [GO:0016491];cinnamyl-alcohol dehydrogenase activity [GO:0045551];sinapyl alcohol dehydrogenase activity [GO:0052747];metal ion binding [GO:0046872]	cytosol [GO:0005829]
AT1G55330	34.24	891.66	25.47	0	346.318	OK	443.348	OK	476.953	OK	24.6159	OK	34.0434	OK	14.9155	OK	32	arabidopsis_thaliana	AT1G55330	AGP21	Arabinogalactan peptide 21 [Source:UniProtKB/Swiss-Prot;Acc:Q9C8A4]	1:20648465-20648891	-	841979	NM_104409					plasma membrane [GO:0005886];anchored component of membrane [GO:0031225]
AT1G62480	44.3	2186.7	47.24	0	400.381	OK	364.593	OK	481.914	OK	10.7523	OK	20.5322	OK	6.89038	OK	32	arabidopsis_thaliana	AT1G62480		Vacuolar calcium-binding protein-related [Source:TAIR;Acc:AT1G62480]	1:23128705-23129759	+	842545	NM_104927			calcium ion transport [GO:0006816];Golgi organization [GO:0007030];response to salt stress [GO:0009651];response to cadmium ion [GO:0046686]		cellular_component [GO:0005575]
AT5G59090	2.65	1081.51	330.09	0	32.6086	OK	32.3805	OK	95.4046	OK	0.143043	OK	0.108429	OK	0.331411	OK	32	arabidopsis_thaliana	AT5G59090	ATSBT4.12	subtilase 4.12 [Source:TAIR;Acc:AT5G59090]	5:23851905-23855275	-	836026	NM_001037024;NM_001037025;NM_125299			proteolysis [GO:0006508];negative regulation of catalytic activity [GO:0043086];transition metal ion transport [GO:0000041];iron ion transport [GO:0006826];metabolic process [GO:0008152];cellular response to iron ion starvation [GO:0010106];response to nitrate [GO:0010167];nitrate transport [GO:0015706];brassinosteroid biosynthetic process [GO:0016132]	serine-type endopeptidase activity [GO:0004252];peptidase activity [GO:0008233];serine-type peptidase activity [GO:0008236];hydrolase activity [GO:0016787];identical protein binding [GO:0042802]	cell wall [GO:0005618];nucleus [GO:0005634];cytoplasm [GO:0005737]
AT3G03520	22.34	379.98	16.8	0	20.2601	OK	26.3084	OK	27.8493	OK	1.70485	OK	3.02557	OK	1.83544	OK	32	arabidopsis_thaliana	AT3G03520	NPC3	Non-specific phospholipase C3 [Source:UniProtKB/Swiss-Prot;Acc:Q9SRQ6]	3:837877-840624	-	821244	NM_111223			phosphate-containing compound metabolic process [GO:0006796];cellular response to phosphate starvation [GO:0016036];dephosphorylation [GO:0016311]	hydrolase activity, acting on ester bonds [GO:0016788];lysophosphatidic acid phosphatase activity [GO:0052642]	vacuole [GO:0005773];plasmodesma [GO:0009506];membrane [GO:0016020]
AT5G53250	3.78	416.1	102.84	0	111.578	OK	162.117	OK	149.903	OK	2.45307	OK	2.79065	OK	0.698669	OK	32	arabidopsis_thaliana	AT5G53250	AGP22	Arabinogalactan peptide 22 [Source:UniProtKB/Swiss-Prot;Acc:Q9FK16]	5:21603620-21604231	+	835406	NM_124704					plasma membrane [GO:0005886];anchored component of membrane [GO:0031225]
AT4G27960	209.73	929.66	4.43	0	153.961	OK	138.27	OK	184.311	OK	53.8477	OK	56.9983	OK	55.8109	OK	32	arabidopsis_thaliana	AT4G27960	UBC9	SUMO-conjugating enzyme UBC9 [Source:UniProtKB/Swiss-Prot;Acc:P35132]	4:13915820-13917420	-	828909	NM_179131;NM_118934			protein sumoylation [GO:0016925];ubiquitin-dependent protein catabolic process [GO:0006511];protein ubiquitination [GO:0016567]	ATP binding [GO:0005524];ligase activity [GO:0016874];acid-amino acid ligase activity [GO:0016881];ubiquitin-protein transferase activity [GO:0004842]
AT4G30160	257.59	1112.57	4.3	0	29.2373	OK	32.1427	OK	41.1715	OK	11.7427	OK	11.7992	OK	12.1331	OK	32	arabidopsis_thaliana	AT4G30160	VLN4	Villin-4 [Source:UniProtKB/Swiss-Prot;Acc:O65570]	4:14753349-14760189	+	829139	NM_001203940;NM_119162			cytoskeleton organization [GO:0007010];actin filament bundle assembly [GO:0051017];actin filament capping [GO:0051693]	actin binding [GO:0003779];actin filament binding [GO:0051015]	cytoplasm [GO:0005737];cytoskeleton [GO:0005856]
AT1G29050	42.5	391.4	9.1	0	31.3437	OK	34.9816	OK	35.5844	OK	5.76906	OK	5.55328	OK	5.75087	OK	32	arabidopsis_thaliana	AT1G29050	TBL38	Protein trichome birefringence-like 38 [Source:UniProtKB/Swiss-Prot;Acc:Q8VY22]	1:10136230-10139208	-	839779	NM_102646					integral component of membrane [GO:0016021]
AT3G16800	6.62	281.8	40.79	0	24.5125	OK	17.6218	OK	30.069	OK	0.804142	OK	0.873555	OK	0.844316	OK	32	arabidopsis_thaliana	AT3G16800		Probable protein phosphatase 2C 41 [Source:UniProtKB/Swiss-Prot;Acc:Q9LRZ4]	3:5721020-5723185	+	820933	NM_180268;NM_001035636;NM_112554			protein dephosphorylation [GO:0006470];metabolic process [GO:0008152]	catalytic activity [GO:0003824];phosphoprotein phosphatase activity [GO:0004721];protein serine/threonine phosphatase activity [GO:0004722];metal ion binding [GO:0046872]	nucleus [GO:0005634];cytoplasm [GO:0005737]
AT2G21050	479.69	44.94	-10.39	0	2.85831	OK	1.96519	OK	3.50764	OK	41.3809	OK	47.8193	OK	50.1783	OK	32	arabidopsis_thaliana	AT2G21050	LAX2	Auxin transporter-like protein 2 [Source:UniProtKB/Swiss-Prot;Acc:Q9S836]	2:9034090-9036636	+	816640	NM_127675			amino acid transmembrane transport [GO:0003333];response to nematode [GO:0009624];auxin-activated signaling pathway [GO:0009734];cotyledon vascular tissue pattern formation [GO:0010588];root cap development [GO:0048829]	amino acid transmembrane transporter activity [GO:0015171];symporter activity [GO:0015293]	plasma membrane [GO:0005886];integral component of membrane [GO:0016021]
AT3G56240	103.26	2360.77	22.26	0	334.792	OK	607.823	OK	530.118	OK	32.0258	OK	39.811	OK	27.0622	OK	32	arabidopsis_thaliana	AT3G56240	CCH	Copper transport protein CCH [Source:UniProtKB/Swiss-Prot;Acc:O82089]	3:20863257-20864544	-	824790	NM_115482			copper ion transport [GO:0006825];cellular copper ion homeostasis [GO:0006878];response to salt stress [GO:0009651];metal ion transport [GO:0030001];response to cadmium ion [GO:0046686]	copper chaperone activity [GO:0016531];metal ion binding [GO:0046872]	chloroplast [GO:0009507];apoplast [GO:0048046]
AT3G04730	179.33	1423.67	7.86	0	130.705	OK	146.447	OK	134.719	OK	26.8966	OK	24.6831	OK	29.1043	OK	32	arabidopsis_thaliana	AT3G04730	IAA16	Auxin-responsive protein IAA16 [Source:UniProtKB/Swiss-Prot;Acc:O24407]	3:1288612-1290602	-	819633	NM_111345			transcription, DNA-templated [GO:0006351];regulation of transcription, DNA-templated [GO:0006355];response to auxin [GO:0009733];auxin-activated signaling pathway [GO:0009734]	transcription factor activity, sequence-specific DNA binding [GO:0003700];protein binding [GO:0005515];protein dimerization activity [GO:0046983]	nucleus [GO:0005634]
AT5G66390	14.69	658.43	42.7	0	69.149	OK	80.0393	OK	49.8279	OK	2.85649	OK	2.04604	OK	1.79286	OK	32	arabidopsis_thaliana	AT5G66390	PER72	Peroxidase 72 [Source:UniProtKB/Swiss-Prot;Acc:Q9FJZ9]	5:26515916-26517391	-	836771	NM_126037			response to oxidative stress [GO:0006979];lignin biosynthetic process [GO:0009809];hydrogen peroxide catabolic process [GO:0042744];oxidation-reduction process [GO:0055114]	peroxidase activity [GO:0004601];oxidoreductase activity [GO:0016491];heme binding [GO:0020037];metal ion binding [GO:0046872]	extracellular region [GO:0005576]
AT1G12080	20.16	1945.91	89.6	0	394.585	OK	364.012	OK	621.982	OK	5.81812	OK	12.7825	OK	2.58818	OK	32	arabidopsis_thaliana	AT1G12080		Vacuolar calcium-binding protein-related [Source:TAIR;Acc:AT1G12080]	1:4084162-4085045	+	837760	NM_179319;NM_101080			acetyl-CoA metabolic process [GO:0006084];biological_process [GO:0008150];sterol biosynthetic process [GO:0016126];brassinosteroid biosynthetic process [GO:0016132]		cellular_component [GO:0005575]
AT5G46730	3.73	649.98	149.75	0	52.6214	OK	83.6041	OK	146.329	OK	0.745524	OK	0.169617	OK	1.18908	OK	32	arabidopsis_thaliana	AT5G46730		glycine-rich protein [Source:TAIR;Acc:AT5G46730]	5:18964012-18965068	+	834716	NM_001125914;NM_124043			biological_process [GO:0008150]	molecular_function [GO:0003674]
AT3G27200	23.04	420.69	17.94	0	62.3864	OK	65.8418	OK	111.054	OK	7.92262	OK	6.65237	OK	4.70098	OK	32	arabidopsis_thaliana	AT3G27200		Cupredoxin superfamily protein [Source:TAIR;Acc:AT3G27200]	3:10043522-10044373	-	822339	NM_113634			glucuronoxylan metabolic process [GO:0010413];xylan biosynthetic process [GO:0045492]	copper ion binding [GO:0005507];electron carrier activity [GO:0009055]	anchored component of membrane [GO:0031225]
AT2G33310	53.06	556.97	10.38	0	55.4631	OK	36.947	OK	69.0681	OK	7.54581	OK	7.01379	OK	8.62747	OK	32	arabidopsis_thaliana	AT2G33310	IAA13	Auxin-responsive protein IAA13 [Source:UniProtKB/Swiss-Prot;Acc:Q38831]	2:14113025-14116087	-	817894	NM_179874;NM_001124962;NM_128891			transcription, DNA-templated [GO:0006351];regulation of transcription, DNA-templated [GO:0006355];response to auxin [GO:0009733];auxin-activated signaling pathway [GO:0009734]	transcription factor activity, sequence-specific DNA binding [GO:0003700];protein binding [GO:0005515];protein dimerization activity [GO:0046983]	nucleus [GO:0005634]
AT3G23030	438.75	3210.7	7.27	0	382.996	OK	367.851	OK	649.18	OK	88.2499	OK	91.9314	OK	106.875	OK	32	arabidopsis_thaliana	AT3G23030	IAA2	Auxin-responsive protein IAA2 [Source:UniProtKB/Swiss-Prot;Acc:P49678]	3:8180768-8181800	-	821877	NM_113203			transcription, DNA-templated [GO:0006351];regulation of transcription, DNA-templated [GO:0006355];response to auxin [GO:0009733];auxin-activated signaling pathway [GO:0009734]	transcription factor activity, sequence-specific DNA binding [GO:0003700];protein binding [GO:0005515];protein dimerization activity [GO:0046983]	nucleus [GO:0005634]
AT4G20940	387.56	17.1	-21.31	0	0.526981	OK	0.241546	OK	0.970045	OK	20.6823	OK	20.2378	OK	20.8334	OK	32	arabidopsis_thaliana	AT4G20940		Leucine-rich receptor-like protein kinase family protein [Source:TAIR;Acc:AT4G20940]	4:11202728-11206280	+	827842	NM_118212			protein phosphorylation [GO:0006468]	protein kinase activity [GO:0004672];protein binding [GO:0005515];ATP binding [GO:0005524]
AT1G31770	16.53	330.57	19.46	0	12.4654	OK	12.4326	OK	23.0443	OK	0.954403	OK	0.977169	OK	1.28438	OK	32	arabidopsis_thaliana	AT1G31770	ABCG14	ABC transporter G family member 14 [Source:UniProtKB/Swiss-Prot;Acc:Q9C6W5]	1:11374893-11377794	-	840064	NM_102911			transport [GO:0006810];stem vascular tissue pattern formation [GO:0010222];cotyledon vascular tissue pattern formation [GO:0010588]	ATP binding [GO:0005524];ATPase activity [GO:0016887]	plasma membrane [GO:0005886];membrane [GO:0016020];integral component of membrane [GO:0016021]
AT1G06640	6.6	245.79	36.61	0	22.0739	OK	18.8144	OK	28.0363	OK	0.704491	OK	1.45444	OK	0.60143	OK	32	arabidopsis_thaliana	AT1G06640		1-aminocyclopropane-1-carboxylate oxidase homolog 2 [Source:UniProtKB/Swiss-Prot;Acc:Q9C5K7]	1:2032338-2034018	+	837173	NM_202045;NM_100541;NM_001160842			oxidation-reduction process [GO:0055114]	oxidoreductase activity [GO:0016491];oxidoreductase activity, acting on paired donors, with incorporation or reduction of molecular oxygen, 2-oxoglutarate as one donor, and incorporation of one atom each of oxygen into both donors [GO:0016706];metal ion binding [GO:0046872]
AT5G14840	9.9	265.11	26.1	0	12.3431	OK	10.7393	OK	15.3202	OK	1.07174	OK	0.665033	OK	0.437057	OK	32	arabidopsis_thaliana	AT5G14840		pseudogene of unknown protein [Source:TAIR;Acc:AT5G14840]	5:4798329-4800738	-
AT5G59490	161.37	1174.08	7.23	0	111.662	OK	117.857	OK	194.431	OK	27.5721	OK	29.432	OK	27.122	OK	32	arabidopsis_thaliana	AT5G59490		Haloacid dehalogenase-like hydrolase (HAD) superfamily protein [Source:TAIR;Acc:AT5G59490]	5:23982724-23984617	-	836068	NM_125340			metabolic process [GO:0008152]	hydrolase activity [GO:0016787]
AT5G40450	36.49	789.52	21.15	0	9.81285	OK	9.9639	OK	8.36161	OK	0.724284	OK	0.823957	OK	0.452781	OK	32	arabidopsis_thaliana	AT5G40450		unknown protein; FUNCTIONS IN: molecular_function unknown; INVOLVED IN: biological_process unknown; LOCATED IN: chloroplast, plasma membrane; EXPRESSED IN: 24 plant structures; EXPRESSED DURING: 13 growth stages; Has 30201 Blast hits to 17322 protei /.../780 species: Archae - 12; Bacteria - 1396; Metazoa - 17338; Fungi - 3422; Plants - 5037; Viruses - 0; Other Eukaryotes - 2996 (source: NCBI BLin…	5:16184650-16195651	-	834043	NM_123409			response to stress [GO:0006950]
AT2G02130	3.3	534.04	145.86	0	99.7093	OK	186.758	OK	241.722	OK	1.96187	OK	2.23185	OK	0.651894	OK	32	arabidopsis_thaliana	AT2G02130	PDF2.3	Defensin-like protein 1 [Source:UniProtKB/Swiss-Prot;Acc:Q9ZUL7]	2:539999-540634	+	814744	NM_126273			defense response [GO:0006952];killing of cells of other organism [GO:0031640];defense response to fungus [GO:0050832]		extracellular region [GO:0005576];cell wall [GO:0005618];plasmodesma [GO:0009506]
AT3G21770	4.72	483.23	95.41	0	35.5802	OK	34.9294	OK	83.1267	OK	0.520271	OK	1.18374	OK	0.518631	OK	32	arabidopsis_thaliana	AT3G21770	PER30	Peroxidase 30 [Source:UniProtKB/Swiss-Prot;Acc:Q9LSY7]	3:7673276-7674839	+	821731	NM_113072			response to oxidative stress [GO:0006979];hydrogen peroxide catabolic process [GO:0042744];oxidation-reduction process [GO:0055114]	peroxidase activity [GO:0004601];heme binding [GO:0020037];metal ion binding [GO:0046872]	extracellular region [GO:0005576];cell wall [GO:0005618];nucleus [GO:0005634];cytoplasm [GO:0005737];plant-type cell wall [GO:0009505];plasmodesma [GO:0009506]
AT5G03260	7.55	532.75	65.78	0	20.0928	OK	25.2709	OK	56.7517	OK	0.558132	OK	0.776037	OK	0.80365	OK	32	arabidopsis_thaliana	AT5G03260	LAC11	Laccase-11 [Source:UniProtKB/Swiss-Prot;Acc:Q8VZA1]	5:777021-779424	-	831887	NM_120404			lignin catabolic process [GO:0046274];oxidation-reduction process [GO:0055114]	copper ion binding [GO:0005507];oxidoreductase activity [GO:0016491];hydroquinone:oxygen oxidoreductase activity [GO:0052716]	apoplast [GO:0048046]
AT1G05340	40.56	1280.57	30.3	0	342.876	OK	221.381	OK	197.253	OK	13.3618	OK	9.89242	OK	15.011	OK	32	arabidopsis_thaliana	AT1G05340		unknown protein; FUNCTIONS IN: molecular_function unknown; INVOLVED IN: biological_process unknown; LOCATED IN: chloroplast; EXPRESSED IN: 14 plant structures; EXPRESSED DURING: 7 growth stages; BEST Arabidopsis thaliana protein match is: unknown pr /.../(TAIR:AT2G32210.1); Has 189 Blast hits to 189 proteins in 27 species: Archae - 0; Bacteria - 0; Metazoa - 0; Fungi - 21; Plants - 168; Viruses -…	1:1558844-1559903	-	837033	NM_100413			biological_process [GO:0008150];response to chitin [GO:0010200]		nucleus [GO:0005634];cytoplasm [GO:0005737]
AT4G26320	12.78	1651.85	117.07	0	704.228	OK	1397.31	OK	884.427	OK	14.1592	OK	16.8398	OK	3.84941	OK	32	arabidopsis_thaliana	AT4G26320	AGP13	Arabinogalactan peptide 13 [Source:UniProtKB/Swiss-Prot;Acc:Q9STQ3]	4:13317100-13317470	-	828738	NM_118765					plasma membrane [GO:0005886];anchored component of membrane [GO:0031225]
AT5G54160	33.7	1593.15	44.95	0	131.484	OK	171.942	OK	121.767	OK	5.54515	OK	5.99283	OK	2.30319	OK	32	arabidopsis_thaliana	AT5G54160	OMT1	Flavone 3'-O-methyltransferase 1 [Source:UniProtKB/Swiss-Prot;Acc:Q9FK25]	5:21981996-21984363	+	835504	NM_124796			lignin biosynthetic process [GO:0009809];flavonol biosynthetic process [GO:0051555]	methyltransferase activity [GO:0008168];O-methyltransferase activity [GO:0008171];luteolin O-methyltransferase activity [GO:0030744];quercetin 3-O-methyltransferase activity [GO:0030755];myricetin 3'-O-methyltransferase activity [GO:0033799];protein dimerization activity [GO:0046983];caffeate O-methyltransferase activity [GO:0047763]	nucleus [GO:0005634];cytoplasm [GO:0005737];plasma membrane [GO:0005886];plasmodesma [GO:0009506]
AT3G44860	60.88	932.67	15.08	0	99.4468	OK	91.6737	OK	87.413	OK	9.49652	OK	11.8719	OK	6.86588	OK	32	arabidopsis_thaliana	AT3G44860	FAMT	farnesoic acid carboxyl-O-methyltransferase [Source:TAIR;Acc:AT3G44860]	3:16379633-16381070	+	823620	NM_114355			methylation [GO:0032259]	methyltransferase activity [GO:0008168];transferase activity [GO:0016740];farnesoic acid O-methyltransferase activity [GO:0019010]
AT2G36650	3.6	386.22	96.4	0	42.4048	OK	23.4899	OK	42.635	OK	0.665244	OK	0.324339	OK	0.568412	OK	32	arabidopsis_thaliana	AT2G36650		unknown protein; Has 35333 Blast hits to 34131 proteins in 2444 species: Archae - 798; Bacteria - 22429; Metazoa - 974; Fungi - 991; Plants - 531; Viruses - 0; Other Eukaryotes - 9610 (source: NCBI BLink). [Source:TAIR;Acc:AT2G36650]	2:15359915-15361328	+	818237	NM_129220			biological_process [GO:0008150]
AT2G30930	11.56	656.84	54.02	0	98.0569	OK	136.545	OK	92.4889	OK	3.11137	OK	4.3261	OK	1.37847	OK	32	arabidopsis_thaliana	AT2G30930		unknown protein; FUNCTIONS IN: molecular_function unknown; INVOLVED IN: biological_process unknown; LOCATED IN: chloroplast, plasma membrane, membrane; EXPRESSED IN: 24 plant structures; EXPRESSED DURING: 14 growth stages; BEST Arabidopsis thaliana /.../n match is: unknown protein (TAIR:AT1G06540.1); Has 194 Blast hits to 176 proteins in 78 species: Archae - 0; Bacteria - 101; Metazoa - 15; Fungi…	2:13162369-13163398	+	817644	NM_128646			protein targeting to membrane [GO:0006612];biological_process [GO:0008150];positive regulation of flavonoid biosynthetic process [GO:0009963];regulation of plant-type hypersensitive response [GO:0010363];glucosinolate biosynthetic process [GO:0019761]		plasma membrane [GO:0005886];chloroplast [GO:0009507];membrane [GO:0016020]
AT3G05130	438.92	42.72	-10.01	0	2.12501	OK	2.00484	OK	3.57841	OK	38.3512	OK	38.4538	OK	45.7253	OK	32	arabidopsis_thaliana	AT3G05130		BEST Arabidopsis thaliana protein match is: Prefoldin chaperone subunit family protein (TAIR:AT5G27330.1); Has 171032 Blast hits to 82560 proteins in 3364 species: Archae - 2835; Bacteria - 33550; Metazoa - 71995; Fungi - 13365; Plants - 9598; Virus /.../92; Other Eukaryotes - 39097 (source: NCBI BLink). [Source:TAIR;Acc:AT3G05130]	3:1433475-1435379	-	819675	NM_111385			biological_process [GO:0008150]	molecular_function [GO:0003674]	cellular_component [GO:0005575]
AT2G32240	447.69	3239.62	7.18	0	94.5612	OK	66.5252	OK	102.562	OK	19.6411	OK	17.1438	OK	19.0338	OK	32	arabidopsis_thaliana	AT2G32240		FUNCTIONS IN: molecular_function unknown; INVOLVED IN: response to cadmium ion; LOCATED IN: plasma membrane; EXPRESSED IN: 25 plant structures; EXPRESSED DURING: 13 growth stages; CONTAINS InterPro DOMAIN/s: Prefoldin (InterPro:IPR009053); BEST Arab /.../s thaliana protein match is: unknown protein (TAIR:AT1G05320.3); Has 470429 Blast hits to 168274 proteins in 4282 species: Archae - 6896; Bacter…	2:13684299-13691155	-	817784	NM_128783			response to abscisic acid [GO:0009737];response to cadmium ion [GO:0046686]	molecular_function [GO:0003674]	plasma membrane [GO:0005886]
AT1G78580	5.58	459.1	74.79	0	16.1388	OK	9.1958	OK	25.3175	OK	0.143953	OK	0.204704	OK	0.430499	OK	32	arabidopsis_thaliana	AT1G78580	TPS1	Alpha,alpha-trehalose-phosphate synthase [UDP-forming] 1 [Source:UniProtKB/Swiss-Prot;Acc:Q9SYM4]	1:29552340-29560912	-	844194	NM_106505			trehalose metabolic process [GO:0005991];trehalose biosynthetic process [GO:0005992];embryo development ending in seed dormancy [GO:0009793];plant-type cell wall biogenesis [GO:0009832];sugar mediated signaling pathway [GO:0010182];cell division [GO:0051301]	catalytic activity [GO:0003824];alpha,alpha-trehalose-phosphate synthase (UDP-forming) activity [GO:0003825]	extracellular region [GO:0005576];cell wall [GO:0005618];vacuole [GO:0005773]
AT1G23800	4.88	222.5	42.13	0	12.0996	OK	12.6278	OK	16.4709	OK	0.581631	OK	0.220557	OK	0.64422	OK	32	arabidopsis_thaliana	AT1G23800	ALDH2B7	Aldehyde dehydrogenase family 2 member B7, mitochondrial [Source:UniProtKB/Swiss-Prot;Acc:Q8S528]	1:8412051-8414879	-	838991	NM_102228			metabolic process [GO:0008152];oxidation-reduction process [GO:0055114]	aldehyde dehydrogenase (NAD) activity [GO:0004029];oxidoreductase activity [GO:0016491];oxidoreductase activity, acting on the aldehyde or oxo group of donors, NAD or NADP as acceptor [GO:0016620]	mitochondrial matrix [GO:0005759]
AT5G08130	68.46	735.21	10.62	0	24.442	OK	29.5436	OK	48.7964	OK	5.21077	OK	4.75355	OK	4.25051	OK	32	arabidopsis_thaliana	AT5G08130	BIM1	Transcription factor BIM1 [Source:UniProtKB/Swiss-Prot;Acc:Q9LEZ3]	5:2606200-2610250	-	830708	NM_001203329;NM_001125718;NM_001161226;NM_001203328;NM_120895;NM_001203330			transcription, DNA-templated [GO:0006351];regulation of transcription, DNA-templated [GO:0006355]	protein dimerization activity [GO:0046983];DNA binding [GO:0003677]	nucleus [GO:0005634]
AT2G23170	2.55	450.64	155.17	0	27.0052	OK	25.6938	OK	19.6665	OK	0.224596	OK	0.255504	OK	0.167916	OK	32	arabidopsis_thaliana	AT2G23170	GH3.3	Indole-3-acetic acid-amido synthetase GH3.3 [Source:UniProtKB/Swiss-Prot;Acc:O22190]	2:9863855-9866562	-	816849	NM_127881			metabolic process [GO:0008152];auxin homeostasis [GO:0010252]	indole-3-acetic acid amido synthetase activity [GO:0010279]
AT1G05570	15.05	473.37	30.37	0	9.4493	OK	8.21802	OK	6.29488	OK	0.327596	OK	0.476202	OK	0.337682	OK	32	arabidopsis_thaliana	AT1G05570	CALS1	Callose synthase 1 [Source:UniProtKB/Swiss-Prot;Acc:Q9AUE0]	1:1647706-1659437	-	837059	NM_100436;NM_001197984			(1->3)-beta-D-glucan biosynthetic process [GO:0006075];regulation of cell shape [GO:0008360];cell wall organization [GO:0071555]	1,3-beta-D-glucan synthase activity [GO:0003843]	1,3-beta-D-glucan synthase complex [GO:0000148];plasma membrane [GO:0005886];cell plate [GO:0009504];plasmodesma [GO:0009506];membrane [GO:0016020];integral component of membrane [GO:0016021]
AT4G13660	6.96	619.96	81.88	0	56.8862	OK	82.9496	OK	51.4837	OK	1.82367	OK	1.09834	OK	0.427746	OK	32	arabidopsis_thaliana	AT4G13660	PRR2	Pinoresinol reductase 2 [Source:UniProtKB/Swiss-Prot;Acc:Q9SVP6]	4:7946155-7948376	+	827000	NM_117440			lignan biosynthetic process [GO:0009807]	pinoresinol reductase activity [GO:0010283]	plasmodesma [GO:0009506]
AT1G62810	491.33	58.97	-8.13	0	2.04123	OK	1.55416	OK	3.37703	OK	28.2819	OK	29.3201	OK	32.71	OK	32	arabidopsis_thaliana	AT1G62810		Primary amine oxidase [Source:UniProtKB/Swiss-Prot;Acc:Q8H1H9]	1:23257726-23261966	-	842580	NM_104959			nitric oxide biosynthetic process [GO:0006809];amine metabolic process [GO:0009308];abscisic acid-activated signaling pathway [GO:0009738];oxidation-reduction process [GO:0055114]	copper ion binding [GO:0005507];primary amine oxidase activity [GO:0008131];quinone binding [GO:0048038];tryptamine:oxygen oxidoreductase (deaminating) activity [GO:0052593];aminoacetone:oxygen oxidoreductase(deaminating) activity [GO:0052594];aliphatic-amine oxidase activity [GO:0052595];phenethylamine:oxygen oxidoreductase (deaminating) activity [GO:0052596]
AT5G27000	28.81	714.13	24.17	0	18.4542	OK	20.8879	OK	38.4611	OK	1.22197	OK	2.24874	OK	1.18229	OK	32	arabidopsis_thaliana	AT5G27000	ATK4	Kinesin-4 [Source:UniProtKB/Swiss-Prot;Acc:O81635]	5:9498052-9503134	+	832758	NM_122582			microtubule-based movement [GO:0007018];metabolic process [GO:0008152]	microtubule motor activity [GO:0003777];protein binding [GO:0005515];ATP binding [GO:0005524];microtubule binding [GO:0008017];ATPase activity [GO:0016887]	cytoplasm [GO:0005737];kinesin complex [GO:0005871];microtubule [GO:0005874]
AT3G53420	70.47	5273.62	69.17	0	514.755	OK	635.515	OK	351.087	OK	13.9112	OK	12.0684	OK	5.78635	OK	32	arabidopsis_thaliana	AT3G53420	PIP2-1	Aquaporin PIP2-1 [Source:UniProtKB/Swiss-Prot;Acc:P43286]	3:19803655-19805713	-	824510	NM_001035774;NM_115202			transport [GO:0006810];water transport [GO:0006833];response to water deprivation [GO:0009414];response to abscisic acid [GO:0009737];cellular water homeostasis [GO:0009992];glycerol transport [GO:0015793];ion transmembrane transport [GO:0034220];hydrogen peroxide transmembrane transport [GO:0080170]	transporter activity [GO:0005215];water channel activity [GO:0015250];glycerol channel activity [GO:0015254];ubiquitin protein ligase binding [GO:0031625]	vacuole [GO:0005773];plasma membrane [GO:0005886];integral component of plasma membrane [GO:0005887];plasmodesma [GO:0009506];chloroplast [GO:0009507];membrane [GO:0016020];integral component of membrane [GO:0016021]
AT3G59710	4.31	264.62	59.27	0	21.9549	OK	27.9813	OK	33.4037	OK	0.326386	OK	1.23767	OK	0.216905	OK	32	arabidopsis_thaliana	AT3G59710		NAD(P)-binding Rossmann-fold superfamily protein [Source:TAIR;Acc:AT3G59710]	3:22054937-22057156	-	825140	NM_115833			very long-chain fatty acid metabolic process [GO:0000038];metabolic process [GO:0008152];response to cold [GO:0009409];cuticle development [GO:0042335];oxidation-reduction process [GO:0055114]	oxidoreductase activity [GO:0016491]
AT2G34790	5.21	220.94	40.09	0	16.1818	OK	12.6752	OK	18.7857	OK	0.745404	OK	0.616715	OK	0.675504	OK	32	arabidopsis_thaliana	AT2G34790	MEE23	FAD-binding Berberine family protein [Source:TAIR;Acc:AT2G34790]	2:14673840-14677270	-	818044	NM_129032			cell adhesion [GO:0007155];embryo development ending in seed dormancy [GO:0009793];trichome morphogenesis [GO:0010090];polar nucleus fusion [GO:0010197];actin nucleation [GO:0045010];root hair cell differentiation [GO:0048765];oxidation-reduction process [GO:0055114];cell wall organization [GO:0071555]	catalytic activity [GO:0003824];UDP-N-acetylmuramate dehydrogenase activity [GO:0008762];oxidoreductase activity [GO:0016491];oxidoreductase activity, acting on CH-OH group of donors [GO:0016614];flavin adenine dinucleotide binding [GO:0050660]	cell wall [GO:0005618];plasmodesma [GO:0009506]
AT2G38860	567.96	90.31	-6.28	0	6.44853	OK	8.07382	OK	8.45045	OK	74.5007	OK	68.3266	OK	68.9615	OK	32	arabidopsis_thaliana	AT2G38860	DJ1E	DJ-1 protein homolog E [Source:UniProtKB/Swiss-Prot;Acc:Q9ZV19]	2:16233315-16235235	-	818470	NM_129443;NM_001125001;NM_179972			glutamine metabolic process [GO:0006541];proteolysis [GO:0006508];tryptophan catabolic process [GO:0006569];systemic acquired resistance [GO:0009627];indoleacetic acid biosynthetic process [GO:0009684];response to ethylene [GO:0009723];response to abscisic acid [GO:0009737];glucosinolate biosynthetic process [GO:0019761];negative regulation of defense response [GO:0031348];response to endoplasmic…	transferase activity [GO:0016740];peptidase activity [GO:0008233]
AT4G20830	180.11	5160.84	27.58	0	410.772	OK	259.821	OK	236.852	OK	19.2048	OK	13.6143	OK	15.9274	OK	32	arabidopsis_thaliana	AT4G20830		Reticuline oxidase-like protein [Source:UniProtKB/Swiss-Prot;Acc:Q9SVG4]	4:11155453-11157806	+	827831	NM_118201;NM_202851			response to oxidative stress [GO:0006979];oxidation-reduction process [GO:0055114]	catalytic activity [GO:0003824];UDP-N-acetylmuramate dehydrogenase activity [GO:0008762];oxidoreductase activity [GO:0016491];oxidoreductase activity, acting on CH-OH group of donors [GO:0016614];flavin adenine dinucleotide binding [GO:0050660]	mitochondrion [GO:0005739];vacuole [GO:0005773];cytosol [GO:0005829];plasma membrane [GO:0005886];plant-type cell wall [GO:0009505];plasmodesma [GO:0009506];anchored component of membrane [GO:0031225];apoplast [GO:0048046]
AT3G55760	1444.85	387.51	-3.73	0	19.9349	OK	21.2508	OK	26.7276	OK	128.207	OK	128.231	OK	132.93	OK	32	arabidopsis_thaliana	AT3G55760		unknown protein; LOCATED IN: chloroplast stroma, chloroplast; EXPRESSED IN: 16 plant structures; EXPRESSED DURING: 10 growth stages; BEST Arabidopsis thaliana protein match is: unknown protein (TAIR:AT1G42430.2); Has 176 Blast hits to 125 proteins i /.../pecies: Archae - 0; Bacteria - 3; Metazoa - 19; Fungi - 9; Plants - 81; Viruses - 0; Other Eukaryotes - 64 (source: NCBI BLink). [Source:TAIR;Ac…	3:20700392-20703083	+	824742	NM_180377;NM_001203169;NM_115434					chloroplast [GO:0009507];chloroplast stroma [GO:0009570]
AT4G38410	584.76	7.51	-75.42	0	0.494087	OK	2.20807	OK	2.299	OK	170.115	OK	160.435	OK	248.876	OK	32	arabidopsis_thaliana	AT4G38410		Dehydrin family protein [Source:TAIR;Acc:AT4G38410]	4:17980940-17981719	+	829998	NM_120003			response to stress [GO:0006950];response to water [GO:0009415]	molecular_function [GO:0003674]	cellular_component [GO:0005575];cytosol [GO:0005829]
AT1G78100	1653.07	10999.4	6.61	0	850.874	OK	1040.47	OK	1260.61	OK	231.276	OK	255.2	OK	234.01	OK	32	arabidopsis_thaliana	AT1G78100		F-box protein At1g78100 [Source:UniProtKB/Swiss-Prot;Acc:Q9C9S2]	1:29387795-29389112	+	844146	NM_106460			cytokinin-activated signaling pathway [GO:0009736];basipetal auxin transport [GO:0010540];acropetal auxin transport [GO:0010541];protein ubiquitination [GO:0016567]	protein binding [GO:0005515]	nucleus [GO:0005634]
AT5G63850	2.36	312.96	120.58	0	16.207	OK	18.353	OK	24.3735	OK	0	OK	0.372071	OK	0.130413	OK	32	arabidopsis_thaliana	AT5G63850	AAP4	Amino acid permease 4 [Source:UniProtKB/Swiss-Prot;Acc:Q9FN04]	5:25551055-25553520	+	836505	NM_125780			amino acid transmembrane transport [GO:0003333];amino acid transport [GO:0006865];acidic amino acid transport [GO:0015800];neutral amino acid transport [GO:0015804]	acidic amino acid transmembrane transporter activity [GO:0015172];neutral amino acid transmembrane transporter activity [GO:0015175];symporter activity [GO:0015293];primary active transmembrane transporter activity [GO:0015399]	plasma membrane [GO:0005886];integral component of membrane [GO:0016021]
AT2G36830	91.82	7494.48	74.9	0	770.172	OK	1302.67	OK	611.638	OK	22.6308	OK	18.3077	OK	11.0291	OK	32	arabidopsis_thaliana	AT2G36830	TIP1-1	Aquaporin TIP1-1 [Source:UniProtKB/Swiss-Prot;Acc:P25818]	2:15445425-15446574	+	818255	NM_129238			transport [GO:0006810];water transport [GO:0006833];cellular water homeostasis [GO:0009992];glycerol transport [GO:0015793];urea transport [GO:0015840];ion transmembrane transport [GO:0034220];urea transmembrane transport [GO:0071918];hydrogen peroxide transmembrane transport [GO:0080170]	transporter activity [GO:0005215];urea transmembrane transporter activity [GO:0015204];water channel activity [GO:0015250];glycerol channel activity [GO:0015254]	protein storage vacuole [GO:0000326];vacuole [GO:0005773];vacuolar membrane [GO:0005774];integral component of plasma membrane [GO:0005887];plant-type vacuole membrane [GO:0009705];chloroplast envelope [GO:0009941];membrane [GO:0016020];central vacuole [GO:0042807]
AT1G55740	6.66	254.92	37.56	0	11.7672	OK	9.39622	OK	14.0934	OK	0.236396	OK	0.860569	OK	0.329911	OK	32	arabidopsis_thaliana	AT1G55740	RFS1	Probable galactinol--sucrose galactosyltransferase 1 [Source:UniProtKB/Swiss-Prot;Acc:Q84VX0]	1:20835366-20838778	-	842023	NM_104450			carbohydrate metabolic process [GO:0005975]	catalytic activity [GO:0003824];galactinol-sucrose galactosyltransferase activity [GO:0047274]
AT1G79520	344.54	14.41	-22.97	0	0.592101	OK	1.02904	OK	2.2304	OK	45.7743	OK	43.4127	OK	46.9463	OK	32	arabidopsis_thaliana	AT1G79520	MTP9	Metal tolerance protein 9 [Source:UniProtKB/Swiss-Prot;Acc:Q9SAJ7]	1:29912251-29914615	-	844290	NM_106600;NM_001198508			cation transport [GO:0006812];transmembrane transport [GO:0055085]	cation transmembrane transporter activity [GO:0008324]	vacuolar membrane [GO:0005774];integral component of membrane [GO:0016021]
AT2G43680	185.55	1140.69	6.1	0	39.8667	OK	51.2887	OK	67.5808	OK	13.455	OK	11.6485	OK	14.0929	OK	32	arabidopsis_thaliana	AT2G43680	IQD14	Protein IQ-DOMAIN 14 [Source:UniProtKB/Swiss-Prot;Acc:Q8LPG9]	2:18108349-18111831	+	818970	NM_201952;NM_180068;NM_001161102				protein binding [GO:0005515]	plasma membrane [GO:0005886]
AT2G47950	43.75	534.46	12	0	108.705	OK	110.223	OK	203.617	OK	21.1849	OK	14.2129	OK	17.8691	OK	32	arabidopsis_thaliana	AT2G47950		unknown protein; FUNCTIONS IN: molecular_function unknown; INVOLVED IN: biological_process unknown; LOCATED IN: endomembrane system; EXPRESSED IN: root, flower; EXPRESSED DURING: petal differentiation and expansion stage; BEST Arabidopsis thaliana p /.../ match is: unknown protein (TAIR:AT3G62990.1); Has 22 Blast hits to 22 proteins in 5 species: Archae - 0; Bacteria - 0; Metazoa - 0; Fungi - 0; …	2:19624210-19624809	+	819407	NM_130362			biological_process [GO:0008150]
AT3G16410	640.54	5876.74	9.07	0	338.84	OK	326.03	OK	294.837	OK	53.3956	OK	56.437	OK	53.6216	OK	32	arabidopsis_thaliana	AT3G16410	NSP4	Nitrile-specifier protein 4 [Source:UniProtKB/Swiss-Prot;Acc:O04316]	3:5571992-5574541	+	820888	NM_112512			glucosinolate catabolic process [GO:0019762];nitrile biosynthetic process [GO:0080028]	protein binding [GO:0005515];carbohydrate binding [GO:0030246]	plasmodesma [GO:0009506]
AT3G43190	13.07	307.39	23.06	0	10.8243	OK	9.60457	OK	18.8323	OK	0.923515	OK	1.0506	OK	0.502148	OK	32	arabidopsis_thaliana	AT3G43190	SUS4	Sucrose synthase 4 [Source:UniProtKB/Swiss-Prot;Acc:Q9LXL5]	3:15179020-15183989	-	823393	NM_114187			response to hypoxia [GO:0001666];sucrose metabolic process [GO:0005985];biosynthetic process [GO:0009058]	sucrose synthase activity [GO:0016157]	vacuole [GO:0005773];cytosol [GO:0005829];plasma membrane [GO:0005886];membrane [GO:0016020]
AT5G55896	2.07	378.73	157.53	0	13.8094	OK	9.68674	OK	10.7364	OK	0.0623676	OK	0.0354751	OK	0.062171	OK	32	arabidopsis_thaliana	AT5G55896		transposable element gene [Source:TAIR;Acc:AT5G55896]	5:22628017-22633342	-
AT1G63120	28.86	425.56	14.34	0	34.0923	OK	37.7367	OK	63.8935	OK	4.54028	OK	3.12308	OK	6.31531	OK	32	arabidopsis_thaliana	AT1G63120	ATRBL2	RHOMBOID-like 2 [Source:TAIR;Acc:AT1G63120]	1:23408876-23410815	-	842616	NM_104990			proteolysis [GO:0006508];protein processing [GO:0016485]	serine-type endopeptidase activity [GO:0004252]	Golgi apparatus [GO:0005794];plasmodesma [GO:0009506];integral component of membrane [GO:0016021]
AT2G30990	23.25	369.14	15.59	0	24.7497	OK	18.7646	OK	18.6152	OK	1.99355	OK	2.2997	OK	1.86171	OK	32	arabidopsis_thaliana	AT2G30990		Protein of unknown function (DUF688) [Source:TAIR;Acc:AT2G30990]	2:13187583-13190419	-	817650	NM_001124950;NM_001036374;NM_128653			tryptophan catabolic process [GO:0006569];indoleacetic acid biosynthetic process [GO:0009684]
AT3G16340	58.18	924.81	15.56	0	17.5968	OK	15.7399	OK	38.0839	OK	2.27652	OK	2.12422	OK	2.03986	OK	32	arabidopsis_thaliana	AT3G16340	ABCG29	ABC transporter G family member 29 [Source:UniProtKB/Swiss-Prot;Acc:Q94A18]	3:5539788-5546449	+	820881	NM_112505;NM_001202982			drug transmembrane transport [GO:0006855];organic hydroxy compound transport [GO:0015850];p-coumaryl alcohol transport [GO:1901140];regulation of lignin biosynthetic process [GO:1901141];obsolete ATP catabolic process [GO:0006200]	ATP binding [GO:0005524];ATPase activity [GO:0016887];nucleotide binding [GO:0000166];nucleoside-triphosphatase activity [GO:0017111]	plasma membrane [GO:0005886];membrane [GO:0016020];integral component of membrane [GO:0016021]
AT1G33470	101.58	1091.76	10.58	0	42.2574	OK	64.4818	OK	87.8906	OK	7.67978	OK	9.09939	OK	10.9423	OK	32	arabidopsis_thaliana	AT1G33470		RNA-binding (RRM/RBD/RNP motifs) family protein [Source:TAIR;Acc:AT1G33470]	1:12144515-12147208	+	840240	NM_103072;NM_202229			mRNA splicing, via spliceosome [GO:0000398];biological_process [GO:0008150]	nucleotide binding [GO:0000166];nucleic acid binding [GO:0003676]
AT2G45290	83.67	661.85	7.82	0	25.8171	OK	32.0864	OK	28.2339	OK	6.01515	OK	5.51519	OK	5.36972	OK	32	arabidopsis_thaliana	AT2G45290	TKL-2	Transketolase-2, chloroplastic [Source:UniProtKB/Swiss-Prot;Acc:F4IW47]	2:18672682-18675906	+	819137	NM_130092			metabolic process [GO:0008152];reductive pentose-phosphate cycle [GO:0019253];response to cadmium ion [GO:0046686]	catalytic activity [GO:0003824];transketolase activity [GO:0004802];metal ion binding [GO:0046872]	chloroplast [GO:0009507];chloroplast thylakoid membrane [GO:0009535];plastid [GO:0009536];chloroplast stroma [GO:0009570]
AT2G41070	468.81	84.69	-5.48	0	8.14678	OK	6.74217	OK	9.7941	OK	69.467	OK	66.5998	OK	72.8264	OK	32	arabidopsis_thaliana	AT2G41070	DPBF4	ABSCISIC ACID-INSENSITIVE 5-like protein 3 [Source:UniProtKB/Swiss-Prot;Acc:Q9C5Q2]	2:17130774-17132386	+	818706	NM_201926;NM_180010;NM_129672			transcription, DNA-templated [GO:0006351];regulation of transcription, DNA-templated [GO:0006355];abscisic acid-activated signaling pathway [GO:0009738]	DNA binding [GO:0003677];transcription factor activity, sequence-specific DNA binding [GO:0003700];sequence-specific DNA binding [GO:0043565]	nucleus [GO:0005634]
AT1G32170	7.6	206.91	25.8	0	20.6168	OK	17.7374	OK	21.2527	OK	0.786721	OK	0.894985	OK	1.66651	OK	32	arabidopsis_thaliana	AT1G32170	XTH30	Probable xyloglucan endotransglucosylase/hydrolase protein 30 [Source:UniProtKB/Swiss-Prot;Acc:Q38908]	1:11575320-11577927	+	840109	NM_102950			carbohydrate metabolic process [GO:0005975];cellular glucan metabolic process [GO:0006073];xyloglucan metabolic process [GO:0010411];cell wall biogenesis [GO:0042546];cell wall organization [GO:0071555]	hydrolase activity, hydrolyzing O-glycosyl compounds [GO:0004553];xyloglucan:xyloglucosyl transferase activity [GO:0016762]	cell wall [GO:0005618];apoplast [GO:0048046]
AT4G29930	16.16	307.02	18.3	0	27.9808	OK	36.8004	OK	56.9011	OK	3.24182	OK	2.64915	OK	4.05419	OK	32	arabidopsis_thaliana	AT4G29930	BHLH27	Transcription factor bHLH27 [Source:UniProtKB/Swiss-Prot;Acc:Q700E3]	4:14644009-14647591	+	829116	NM_001036675;NM_001085002;NM_001125608;NM_119139			transcription, DNA-templated [GO:0006351];regulation of transcription, DNA-templated [GO:0006355]	protein dimerization activity [GO:0046983];DNA binding [GO:0003677];transcription factor activity, sequence-specific DNA binding [GO:0003700]	nucleus [GO:0005634]
AT2G32300	30.05	2985.11	89.5	0	394.166	OK	566.519	OK	170.352	OK	5.70799	OK	7.26653	OK	5.41905	OK	32	arabidopsis_thaliana	AT2G32300	UCC1	uclacyanin 1 [Source:TAIR;Acc:AT2G32300]	2:13722427-13723590	+	817791	NM_128789			root hair cell differentiation [GO:0048765];root hair elongation [GO:0048767]	copper ion binding [GO:0005507];electron carrier activity [GO:0009055]	anchored component of membrane [GO:0031225]
AT4G18010	34.33	355.17	10.14	0	13.9861	OK	18.0857	OK	24.8738	OK	2.5847	OK	2.12897	OK	3.07121	OK	32	arabidopsis_thaliana	AT4G18010	IP5P2	Type I inositol 1,4,5-trisphosphate 5-phosphatase 2 [Source:UniProtKB/Swiss-Prot;Acc:Q9FUR2]	4:9991012-9994420	-	827526	NM_179071;NM_117911			phosphatidylinositol dephosphorylation [GO:0046856];response to abscisic acid [GO:0009737];abscisic acid-activated signaling pathway [GO:0009738];seed germination [GO:0009845];inositol trisphosphate metabolic process [GO:0032957];inositol phosphate dephosphorylation [GO:0046855]	inositol-polyphosphate 5-phosphatase activity [GO:0004445];inositol-1,4,5-trisphosphate 5-phosphatase activity [GO:0052658];inositol-1,3,4,5-tetrakisphosphate 5-phosphatase activity [GO:0052659]
AT5G63530	697.63	28.43	-23.39	0	1.46514	OK	1.99834	OK	5.61725	OK	94.6326	OK	116.42	OK	116.147	OK	32	arabidopsis_thaliana	AT5G63530	ATFP3	farnesylated protein 3 [Source:TAIR;Acc:AT5G63530]	5:25433154-25435834	+	836472	NM_001085321;NM_125748			metal ion transport [GO:0030001];virus induced gene silencing [GO:0009616];vegetative phase change [GO:0010050];cellular transition metal ion homeostasis [GO:0046916]	metal ion binding [GO:0046872];transition metal ion binding [GO:0046914]	plasma membrane [GO:0005886]
AT1G71880	25.75	377.15	14.43	0	17.1032	OK	21.0245	OK	31.7033	OK	2.66663	OK	2.82195	OK	1.66912	OK	32	arabidopsis_thaliana	AT1G71880	SUC1	Sucrose transport protein SUC1 [Source:UniProtKB/Swiss-Prot;Acc:Q39232]	1:27054180-27056341	+	843519	NM_105846			sucrose metabolic process [GO:0005985];response to nematode [GO:0009624];pollen germination [GO:0009846];sucrose transport [GO:0015770]	sucrose:proton symporter activity [GO:0008506];sucrose transmembrane transporter activity [GO:0008515]	vacuole [GO:0005773];vacuolar membrane [GO:0005774];plasma membrane [GO:0005886];integral component of plasma membrane [GO:0005887];plasmodesma [GO:0009506]
AT2G38790	18.89	242.22	12.71	0	31.5107	OK	23.8818	OK	37.4818	OK	3.57497	OK	3.9267	OK	3.07215	OK	32	arabidopsis_thaliana	AT2G38790		unknown protein; Has 21 Blast hits to 21 proteins in 5 species: Archae - 0; Bacteria - 0; Metazoa - 0; Fungi - 0; Plants - 19; Viruses - 0; Other Eukaryotes - 2 (source: NCBI BLink). [Source:TAIR;Acc:AT2G38790]	2:16214189-16215264	-	818461	NM_129436			biological_process [GO:0008150]		cellular_component [GO:0005575]
AT3G61850	10.25	678.63	61.56	0	28.0597	OK	38.3634	OK	101.886	OK	1.2571	OK	1.73254	OK	0.894813	OK	32	arabidopsis_thaliana	AT3G61850	DOF3.7	Dof zinc finger protein DOF3.7 [Source:UniProtKB/Swiss-Prot;Acc:Q43385]	3:22895268-22897558	+	825358	NM_180403;NM_001125413;NM_116050;NM_001084858			regulation of transcription, DNA-templated [GO:0006355];response to red or far red light [GO:0009639];transcription, DNA-templated [GO:0006351]	DNA binding [GO:0003677];transcription factor activity, sequence-specific DNA binding [GO:0003700];transcription regulatory region DNA binding [GO:0044212];metal ion binding [GO:0046872]	nucleus [GO:0005634]
AT3G15650	4.62	480.66	93.76	0	84.2759	OK	37.9484	OK	51.7687	OK	0.253496	OK	1.29785	OK	1.13729	OK	32	arabidopsis_thaliana	AT3G15650		alpha/beta-Hydrolases superfamily protein [Source:TAIR;Acc:AT3G15650]	3:5305918-5307968	+	820808	NM_001202974;NM_112435				hydrolase activity [GO:0016787]
AT5G65280	18.54	493.97	25.71	0	46.6492	OK	20.7938	OK	48.9673	OK	2.0082	OK	2.37594	OK	2.32216	OK	32	arabidopsis_thaliana	AT5G65280	GCL1	LanC-like protein GCL1 [Source:UniProtKB/Swiss-Prot;Acc:Q9FJN7]	5:26085973-26088153	-	836653	NM_125926					extrinsic component of membrane [GO:0019898]
AT1G13620	551.91	4.18	-114.43	0	0.570081	OK	0.849228	OK	1.51577	OK	171.618	OK	229.654	OK	231.144	OK	32	arabidopsis_thaliana	AT1G13620	RGF2	Root meristem growth factor 2 [Source:UniProtKB/Swiss-Prot;Acc:Q6DSU1]	1:4668443-4669471	+	837923	NM_101232			positive regulation of cell proliferation [GO:0008284];regulation of root meristem growth [GO:0010082];cell differentiation [GO:0030154]	growth factor activity [GO:0008083]	extracellular space [GO:0005615]
AT4G24230	11.07	220.56	19.55	0	19.1396	OK	14.4571	OK	26.4089	OK	1.38135	OK	1.94603	OK	1.2969	OK	32	arabidopsis_thaliana	AT4G24230	ACBP3	Acyl-CoA-binding domain-containing protein 3 [Source:UniProtKB/Swiss-Prot;Acc:Q9STX1]	4:12566631-12568846	-	828524	NM_001084972;NM_001125569;NM_001084970;NM_001084971;NM_179101;NM_118556			transport [GO:0006810];response to hypoxia [GO:0001666];defense response [GO:0006952];response to bacterium [GO:0009617];response to absence of light [GO:0009646];fatty acid transport [GO:0015908];defense response to bacterium [GO:0042742];defense response to fungus [GO:0050832]	fatty-acyl-CoA binding [GO:0000062];lipid binding [GO:0008289]	extracellular space [GO:0005615];extracellular region [GO:0005576]
AT1G53500	324.42	1306.26	4.02	0	57.4384	OK	54.7237	OK	65.3929	OK	21.9836	OK	23.1135	OK	21.6837	OK	32	arabidopsis_thaliana	AT1G53500	RHM2	Trifunctional UDP-glucose 4,6-dehydratase/UDP-4-keto-6-deoxy-D-glucose 3,5-epimerase/UDP-4-keto-L-rhamnose-reductase RHM2 [Source:UniProtKB/Swiss-Prot;Acc:Q9LPG6]	1:19966944-19969757	-	841785	NM_104228			nucleotide-sugar metabolic process [GO:0009225];mucilage biosynthetic process [GO:0010192];seed coat development [GO:0010214];UDP-rhamnose biosynthetic process [GO:0010253];cellular metabolic process [GO:0044237];extracellular polysaccharide biosynthetic process [GO:0045226]	catalytic activity [GO:0003824];dTDP-glucose 4,6-dehydratase activity [GO:0008460];dTDP-4-dehydrorhamnose reductase activity [GO:0008831];UDP-L-rhamnose synthase activity [GO:0010280];UDP-4-keto-6-deoxy-glucose-3,5-epimerase activity [GO:0010489];UDP-4-keto-rhamnose-4-keto-reductase activity [GO:0010490];UDP-glucose 4,6-dehydratase activity [GO:0050377];coenzyme binding [GO:0050662]	cytosol [GO:0005829]
AT2G30520	42.58	520.7	12.02	0	20.9353	OK	29.3371	OK	44.5375	OK	4.52064	OK	3.64553	OK	3.3922	OK	32	arabidopsis_thaliana	AT2G30520	RPT2	Root phototropism protein 2 [Source:UniProtKB/Swiss-Prot;Acc:Q682S0]	2:13002742-13005600	-	817601	NM_179816;NM_001036369;NM_001084513			phototropism [GO:0009638];protein ubiquitination [GO:0016567]	signal transducer activity [GO:0004871];protein binding [GO:0005515]	nucleus [GO:0005634];cytoplasm [GO:0005737]
AT2G20670	12.12	277.56	22.42	0	31.4512	OK	22.1387	OK	30.3255	OK	2.36349	OK	2.22114	OK	1.02437	OK	32	arabidopsis_thaliana	AT2G20670		Protein of unknown function (DUF506) [Source:TAIR;Acc:AT2G20670]	2:8911860-8913534	-	816595	NM_127631					chloroplast [GO:0009507]
AT2G26380	55.53	941.4	16.55	0	49.6971	OK	60.5583	OK	122.958	OK	7.98085	OK	6.31592	OK	5.36144	OK	32	arabidopsis_thaliana	AT2G26380		Leucine-rich repeat (LRR) family protein [Source:TAIR;Acc:AT2G26380]	2:11226615-11228057	-	817178	NM_128195			hormone-mediated signaling pathway [GO:0009755];protein autophosphorylation [GO:0046777]	protein kinase activity [GO:0004672];protein binding [GO:0005515]	plasma membrane [GO:0005886];plasmodesma [GO:0009506]
AT3G53040	1130.57	31.79	-33.54	0	0.919794	OK	1.74387	OK	4.6689	OK	110.236	OK	122.946	OK	147.955	OK	32	arabidopsis_thaliana	AT3G53040		late embryogenesis abundant protein, putative / LEA protein, putative [Source:TAIR;Acc:AT3G53040]	3:19664674-19666487	-	824470	NM_115164			floral organ abscission [GO:0010227]		cytosol [GO:0005829]
AT5G13930	13.36	796.84	55.65	0	38.1059	OK	56.9043	OK	110.778	OK	2.25482	OK	2.0901	OK	0.66599	OK	32	arabidopsis_thaliana	AT5G13930	CHS	Chalcone synthase [Source:UniProtKB/Swiss-Prot;Acc:P13114]	5:4488688-4490264	+	831241	NM_121396			response to oxidative stress [GO:0006979];metabolic process [GO:0008152];biosynthetic process [GO:0009058];response to wounding [GO:0009611];response to gravity [GO:0009629];response to auxin [GO:0009733];response to jasmonic acid [GO:0009753];flavonoid biosynthetic process [GO:0009813];auxin polar transport [GO:0009926];response to UV-B [GO:0010224];regulation of anthocyanin biosynthetic process…	catalytic activity [GO:0003824];naringenin-chalcone synthase activity [GO:0016210];transferase activity [GO:0016740];transferase activity, transferring acyl groups [GO:0016746];transferase activity, transferring acyl groups other than amino-acyl groups [GO:0016747]	nucleus [GO:0005634];endoplasmic reticulum [GO:0005783];plant-type vacuole membrane [GO:0009705]
AT3G12110	108.76	668.19	6.1	0	43.2032	OK	56.1856	OK	74.888	OK	13.1949	OK	14.9113	OK	14.6341	OK	32	arabidopsis_thaliana	AT3G12110	ACT11	Actin-11 [Source:UniProtKB/Swiss-Prot;Acc:P53496]	3:3857843-3859798	+	820385	NM_112046				nucleotide binding [GO:0000166];structural constituent of cytoskeleton [GO:0005200];ATP binding [GO:0005524]	cytoplasm [GO:0005737];mitochondrion [GO:0005739];cytoskeleton [GO:0005856];plasma membrane [GO:0005886];plasmodesma [GO:0009506];chloroplast stroma [GO:0009570];chloroplast envelope [GO:0009941]
AT5G47450	17.64	805.06	43.01	0	110.129	OK	118.06	OK	59.7745	OK	3.68053	OK	4.04265	OK	2.40378	OK	32	arabidopsis_thaliana	AT5G47450	TIP2-3	Aquaporin TIP2-3 [Source:UniProtKB/Swiss-Prot;Acc:Q9FGL2]	5:19248249-19249504	-	834794	NM_124117			transport [GO:0006810];water transport [GO:0006833];cellular water homeostasis [GO:0009992];glycerol transport [GO:0015793];ion transmembrane transport [GO:0034220];methylammonium transmembrane transport [GO:0072489]	transporter activity [GO:0005215];methylammonium transmembrane transporter activity [GO:0015200];water channel activity [GO:0015250];glycerol channel activity [GO:0015254]	integral component of plasma membrane [GO:0005887];plant-type vacuole membrane [GO:0009705];membrane [GO:0016020];central vacuole [GO:0042807]
AT5G18270	16.62	1104.06	61	0	87.2935	OK	119.031	OK	44.747	OK	2.44086	OK	1.75861	OK	1.94653	OK	32	arabidopsis_thaliana	AT5G18270	ANAC087	Arabidopsis NAC domain containing protein 87 [Source:TAIR;Acc:AT5G18270]	5:6040919-6042938	-	831945	NM_121832;NM_203071			transcription, DNA-templated [GO:0006351];regulation of transcription, DNA-templated [GO:0006355]	DNA binding [GO:0003677];transcription factor activity, sequence-specific DNA binding [GO:0003700]	nucleus [GO:0005634];cytoplasm [GO:0005737]
AT2G16980	5.3	196.27	35.27	0	12.6511	OK	14.7604	OK	16.5195	OK	1.02585	OK	0.448856	OK	0.20966	OK	32	arabidopsis_thaliana	AT2G16980		Major facilitator superfamily protein [Source:TAIR;Acc:AT2G16980]	2:7376349-7381103	+	816201	NM_201747;NM_127251			glucuronoxylan metabolic process [GO:0010413];xylan biosynthetic process [GO:0045492];transmembrane transport [GO:0055085]	transporter activity [GO:0005215]	plasma membrane [GO:0005886];integral component of membrane [GO:0016021]
AT1G30330	1086.58	236.73	-4.59	0	5.42011	OK	6.84271	OK	8.53191	OK	47.9891	OK	48.6742	OK	49.3513	OK	32	arabidopsis_thaliana	AT1G30330	ARF6	Auxin response factor 6 [Source:UniProtKB/Swiss-Prot;Acc:Q9ZTX8]	1:10685822-10690838	-	839913	NM_001036038;NM_102771			transcription, DNA-templated [GO:0006351];regulation of transcription, DNA-templated [GO:0006355];response to hormone [GO:0009725];response to auxin [GO:0009733];auxin-activated signaling pathway [GO:0009734];flower development [GO:0009908]	DNA binding [GO:0003677];transcription factor activity, sequence-specific DNA binding [GO:0003700];protein binding [GO:0005515]	nucleus [GO:0005634]
AT1G32090	18.11	814.28	42.38	0	38.3949	OK	37.1592	OK	21.9392	OK	1.44646	OK	1.30674	OK	0.678543	OK	32	arabidopsis_thaliana	AT1G32090		CSC1-like protein At1g32090 [Source:UniProtKB/Swiss-Prot;Acc:Q9FVQ5]	1:11540025-11544131	-	840101	NM_102943			ion transport [GO:0006811]		Golgi membrane [GO:0000139];Golgi apparatus [GO:0005794];plasma membrane [GO:0005886];plasmodesma [GO:0009506];membrane [GO:0016020];integral component of membrane [GO:0016021]
AT2G28900	700.56	85.44	-8	0	11.137	OK	8.83032	OK	20.0596	OK	146.284	OK	170.79	OK	194.218	OK	32	arabidopsis_thaliana	AT2G28900	OEP161	Outer envelope pore protein 16-1, chloroplastic [Source:UniProtKB/Swiss-Prot;Acc:Q9ZV24]	2:12414114-12415578	-	817439	NM_128449			amino acid transmembrane transport [GO:0003333];response to cold [GO:0009409];response to wounding [GO:0009611];response to sucrose [GO:0009744];response to glucose [GO:0009749];response to jasmonic acid [GO:0009753];protein import into chloroplast stroma [GO:0045037]	amino acid transmembrane transporter activity [GO:0015171];porin activity [GO:0015288];protein homodimerization activity [GO:0042803]	vacuole [GO:0005773];chloroplast [GO:0009507];plastid outer membrane [GO:0009527];plastid [GO:0009536];chloroplast outer membrane [GO:0009707];chloroplast envelope [GO:0009941];etioplast membrane [GO:0034426];pore complex [GO:0046930]
AT1G12950	13.07	222.1	16.5	0	14.5033	OK	10.1932	OK	18.4903	OK	1.59219	OK	0.905652	OK	1.45491	OK	32	arabidopsis_thaliana	AT1G12950	RSH2	root hair specific 2 [Source:TAIR;Acc:AT1G12950]	1:4419770-4422638	+	837853	NM_101166			drug transmembrane transport [GO:0006855];root hair cell differentiation [GO:0048765];transmembrane transport [GO:0055085]	drug transmembrane transporter activity [GO:0015238];antiporter activity [GO:0015297]	membrane [GO:0016020];integral component of membrane [GO:0016021]
AT1G57560	2.95	850.24	232.08	0	99.7123	OK	133.25	OK	42.7736	OK	0.742203	OK	0.422171	OK	0.493242	OK	32	arabidopsis_thaliana	AT1G57560	AtMYB50	myb domain protein 50 [Source:TAIR;Acc:AT1G57560]	1:21316828-21318064	+	842131	NM_104552			regulation of transcription, DNA-templated [GO:0006355];signal transduction [GO:0007165];response to water deprivation [GO:0009414];response to ethylene [GO:0009723];response to auxin [GO:0009733];abscisic acid-activated signaling pathway [GO:0009738];response to gibberellin [GO:0009739];response to salicylic acid [GO:0009751];response to jasmonic acid [GO:0009753];hyperosmotic salinity response …	DNA binding [GO:0003677];chromatin binding [GO:0003682];transcription factor activity, sequence-specific DNA binding [GO:0003700]
AT1G25230	21.06	1712.79	74.07	0	248.067	OK	224.057	OK	92.56	OK	3.08141	OK	5.25818	OK	2.83541	OK	32	arabidopsis_thaliana	AT1G25230	PAP4	Purple acid phosphatase 4 [Source:UniProtKB/Swiss-Prot;Acc:Q8VYU7]	1:8840402-8842317	-	839105	NM_102332				acid phosphatase activity [GO:0003993];hydrolase activity [GO:0016787];metal ion binding [GO:0046872]	extracellular region [GO:0005576]
AT5G65990	140.58	713.57	5.05	0	43.2708	OK	54.3162	OK	68.7213	OK	15.5025	OK	17.2722	OK	16.8874	OK	32	arabidopsis_thaliana	AT5G65990		Amino acid transporter ANTL3 [Source:UniProtKB/Swiss-Prot;Acc:Q9FKY3]	5:26394882-26396513	+	836729	NM_125996			amino acid transmembrane transport [GO:0003333]	amino acid transmembrane transporter activity [GO:0015171]	membrane [GO:0016020];integral component of membrane [GO:0016021]
AT5G56540	22.87	849.39	35.52	0	274.756	OK	320.697	OK	340.771	OK	11.9549	OK	20.8251	OK	5.21377	OK	32	arabidopsis_thaliana	AT5G56540	AGP14	Arabinogalactan peptide 14 [Source:UniProtKB/Swiss-Prot;Acc:Q9LVC0]	5:22893151-22893642	+	835755	NM_125037			root hair elongation [GO:0048767]		plasma membrane [GO:0005886];anchored component of membrane [GO:0031225]
AT4G29100	5.14	329.15	59.64	0	12.7252	OK	22.9844	OK	34.9977	OK	0.567525	OK	0.726328	OK	0.353585	OK	32	arabidopsis_thaliana	AT4G29100	BHLH68	Transcription factor bHLH68 [Source:UniProtKB/Swiss-Prot;Acc:Q8S3D1]	4:14341000-14344930	+	829031	NM_119054			transcription, DNA-templated [GO:0006351];regulation of transcription, DNA-templated [GO:0006355]	DNA binding [GO:0003677];transcription factor activity, sequence-specific DNA binding [GO:0003700];protein dimerization activity [GO:0046983]	nucleus [GO:0005634]
AT3G10340	1.69	441.68	220.17	0	15.9965	OK	24.8097	OK	16.8246	OK	0.13546	OK	0.205468	OK	0	OK	32	arabidopsis_thaliana	AT3G10340	PAL4	Phenylalanine ammonia-lyase 4 [Source:UniProtKB/Swiss-Prot;Acc:Q9SS45]	3:3204013-3208022	+	820196	NM_111869			L-phenylalanine catabolic process [GO:0006559];cinnamic acid biosynthetic process [GO:0009800]	catalytic activity [GO:0003824];ammonia-lyase activity [GO:0016841];phenylalanine ammonia-lyase activity [GO:0045548]	cytoplasm [GO:0005737]
AT3G14515	364.63	23.03	-16.18	0	4.19974	OK	5.52017	OK	1.64214	OK	99.8212	OK	104.283	OK	104.119	OK	32	arabidopsis_thaliana	AT3G14515		pseudogene, terpene synthase (fragment), similar to C-term of terpene synthase (TS1) GB:CAA72074 (Arabidopsis thaliana); blastp match of 37% identity and 2.4e-15 P-value to GP [Source:TAIR;Acc:AT3G14515]	3:4869124-4869815	-
AT3G23090	22.21	422.78	18.65	0	44.8826	OK	33.2484	OK	35.1906	OK	2.46213	OK	4.5246	OK	2.45439	OK	32	arabidopsis_thaliana	AT3G23090		TPX2 (targeting protein for Xklp2) protein family [Source:TAIR;Acc:AT3G23090]	3:8214301-8217087	-	821884	NM_113210;NM_001203023			iron ion transport [GO:0006826];biological_process [GO:0008150];cellular response to iron ion starvation [GO:0010106];response to nitrate [GO:0010167];glucuronoxylan metabolic process [GO:0010413];nitrate transport [GO:0015706];xylan biosynthetic process [GO:0045492]
AT5G51780	4.41	256.92	54.67	0	40.7465	OK	23.2082	OK	52.1214	OK	1.06896	OK	1.04234	OK	0.60891	OK	32	arabidopsis_thaliana	AT5G51780	BHLH36	Transcription factor bHLH36 [Source:UniProtKB/Swiss-Prot;Acc:Q9FLI1]	5:21034823-21036773	+	835252	NM_124557			transcription, DNA-templated [GO:0006351];regulation of transcription, DNA-templated [GO:0006355]	DNA binding [GO:0003677];transcription factor activity, sequence-specific DNA binding [GO:0003700];protein dimerization activity [GO:0046983]	nucleus [GO:0005634]
AT1G43160	75.73	1356.37	17.39	0	242.591	OK	173.441	OK	166.588	OK	21.3187	OK	12.2994	OK	16.8494	OK	32	arabidopsis_thaliana	AT1G43160	RAP2-6	Ethylene-responsive transcription factor RAP2-6 [Source:UniProtKB/Swiss-Prot;Acc:Q7G1L2]	1:16263813-16264818	+	840915	NM_103468			transcription, DNA-templated [GO:0006351];regulation of transcription, DNA-templated [GO:0006355];response to osmotic stress [GO:0006970];response to cold [GO:0009409];response to water deprivation [GO:0009414];response to wounding [GO:0009611];response to salt stress [GO:0009651];chloroplast organization [GO:0009658];response to abscisic acid [GO:0009737];response to salicylic acid [GO:0009751];…	DNA binding [GO:0003677];transcription factor activity, sequence-specific DNA binding [GO:0003700]	nucleus [GO:0005634]
AT3G02840	1036.04	233.92	-4.41	0	21.5427	OK	20.3913	OK	27.5954	OK	145.717	OK	145.049	OK	185.563	OK	32	arabidopsis_thaliana	AT3G02840		ARM repeat superfamily protein [Source:TAIR;Acc:AT3G02840]	3:618409-619686	+	821225	NM_111152			protein targeting to membrane [GO:0006612];ethylene biosynthetic process [GO:0009693];response to ozone [GO:0010193];response to chitin [GO:0010200];regulation of plant-type hypersensitive response [GO:0010363];endoplasmic reticulum unfolded protein response [GO:0030968];negative regulation of programmed cell death [GO:0043069];defense response to fungus [GO:0050832];defense response by callose d…	binding [GO:0005488]	nucleus [GO:0005634];cytoplasm [GO:0005737]
AT1G33700	23.3	227.02	9.57	0	6.29599	OK	8.11736	OK	8.46802	OK	2.36445	OK	2.42831	OK	2.29152	OK	32	arabidopsis_thaliana	AT1G33700		Beta-glucosidase, GBA2 type family protein [Source:TAIR;Acc:AT1G33700]	1:12208308-12214182	-	840261	NM_103090;NM_001036058			lipid metabolic process [GO:0006629];sphingolipid metabolic process [GO:0006665];glucosylceramide catabolic process [GO:0006680];metabolic process [GO:0008152]	catalytic activity [GO:0003824];glucosylceramidase activity [GO:0004348];hydrolase activity, hydrolyzing O-glycosyl compounds [GO:0004553];hydrolase activity [GO:0016787];hydrolase activity, acting on glycosyl bonds [GO:0016798]	vacuole [GO:0005773];plasma membrane [GO:0005886];membrane [GO:0016020];integral component of membrane [GO:0016021]
AT4G10370	7.04	368.13	48.22	0	12.9389	OK	28.721	OK	18.6491	OK	0.514208	OK	0.584971	OK	0.740404	OK	32	arabidopsis_thaliana	AT4G10370		Cysteine/Histidine-rich C1 domain family protein [Source:TAIR;Acc:AT4G10370]	4:6423577-6425661	-	826629	NM_117105			intracellular signal transduction [GO:0035556];oxidation-reduction process [GO:0055114]	protein binding [GO:0005515];zinc ion binding [GO:0008270];protein-disulfide reductase activity [GO:0047134]
AT1G06090	32.55	10081.2	247.59	0	1131.14	OK	1784.56	OK	277.908	OK	4.52234	OK	6.46384	OK	6.01079	OK	32	arabidopsis_thaliana	AT1G06090		Delta-9 desaturase-like 1 protein [Source:UniProtKB/Swiss-Prot;Acc:Q9LND9]	1:1847883-1849693	+	837118	NM_100490			lipid metabolic process [GO:0006629];unsaturated fatty acid biosynthetic process [GO:0006636];oxidation-reduction process [GO:0055114]	oxidoreductase activity, acting on paired donors, with oxidation of a pair of donors resulting in the reduction of molecular oxygen to two molecules of water [GO:0016717]	endoplasmic reticulum membrane [GO:0005789];integral component of membrane [GO:0016021]
AT4G30450	2.03	361.45	147.8	0	52.2907	OK	107.358	OK	99.053	OK	0.241668	OK	0.824774	OK	1.20453	OK	32	arabidopsis_thaliana	AT4G30450		glycine-rich protein [Source:TAIR;Acc:AT4G30450]	4:14886027-14886675	-	829168	NM_119191			biological_process [GO:0008150]	molecular_function [GO:0003674]
AT5G01830	111.42	502.2	4.48	0	21.1147	OK	22.7605	OK	25.0379	OK	8.32847	OK	7.26744	OK	7.97202	OK	32	arabidopsis_thaliana	AT5G01830	PUB16	U-box domain-containing protein 16 [Source:UniProtKB/Swiss-Prot;Acc:Q9LZW3]	5:320695-323169	+	831850	NM_120261			response to chitin [GO:0010200];protein ubiquitination [GO:0016567]	ubiquitin-protein transferase activity [GO:0004842];binding [GO:0005488];protein binding [GO:0005515];ligase activity [GO:0016874];transmembrane receptor protein serine/threonine kinase binding [GO:0070696]	nucleus [GO:0005634];cytoplasm [GO:0005737]
AT2G21660	2791.55	559.53	-4.96	0	86.6603	OK	78.1091	OK	130.963	OK	745.08	OK	823.801	OK	693.718	OK	32	arabidopsis_thaliana	AT2G21660	RBG7	Glycine-rich RNA-binding protein 7 [Source:UniProtKB/Swiss-Prot;Acc:Q03250]	2:9265249-9266393	-	816705	NM_127738;NM_179686			alternative mRNA splicing, via spliceosome [GO:0000380];mRNA export from nucleus [GO:0006406];response to osmotic stress [GO:0006970];circadian rhythm [GO:0007623];response to cold [GO:0009409];response to water deprivation [GO:0009414];response to salt stress [GO:0009651];response to cytokinin [GO:0009735];response to zinc ion [GO:0010043];regulation of stomatal movement [GO:0010119];vegetative …	nucleotide binding [GO:0000166];nucleic acid binding [GO:0003676];double-stranded DNA binding [GO:0003690];single-stranded DNA binding [GO:0003697];RNA binding [GO:0003723];mRNA binding [GO:0003729]	nucleus [GO:0005634];cytoplasm [GO:0005737];peroxisome [GO:0005777];cytosol [GO:0005829];plasmodesma [GO:0009506];chloroplast [GO:0009507];apoplast [GO:0048046]
AT4G02540	4.56	242.34	48.97	0	8.50474	OK	12.4409	OK	11.24	OK	0.0457007	OK	0.415995	OK	0.501219	OK	32	arabidopsis_thaliana	AT4G02540		Cysteine/Histidine-rich C1 domain family protein [Source:TAIR;Acc:AT4G02540]	4:1117154-1119817	+	827919	NM_001203729;NM_116488			oxidation-reduction process [GO:0055114]	protein binding [GO:0005515];protein-disulfide reductase activity [GO:0047134];zinc ion binding [GO:0008270];metal ion binding [GO:0046872]
AT5G10625	2.06	272.79	114.41	0	42.0525	OK	31.5489	OK	34.0298	OK	0.679523	OK	0.309214	OK	0.270952	OK	32	arabidopsis_thaliana	AT5G10625	FLP2	Flowering-promoting factor 1-like protein 2 [Source:UniProtKB/Swiss-Prot;Acc:Q9LXB5]	5:3358787-3359781	+	2745983	NM_203034
AT2G41560	500.13	100.95	-4.95	0	2.90578	OK	3.24647	OK	4.1172	OK	25.5095	OK	26.5758	OK	25.0211	OK	32	arabidopsis_thaliana	AT2G41560	ACA4	Calcium-transporting ATPase 4, plasma membrane-type [Source:UniProtKB/Swiss-Prot;Acc:O22218]	2:17332084-17337269	-	818754	NM_129719			cation transport [GO:0006812];response to nematode [GO:0009624];defense response to bacterium [GO:0042742];negative regulation of programmed cell death [GO:0043069];anion homeostasis [GO:0055081];calcium ion transmembrane transport [GO:0070588]	nucleotide binding [GO:0000166];calcium-transporting ATPase activity [GO:0005388];calmodulin binding [GO:0005516];ATP binding [GO:0005524];hydrolase activity [GO:0016787];cation-transporting ATPase activity [GO:0019829];metal ion binding [GO:0046872]	plant-type vacuole [GO:0000325];vacuole [GO:0005773];vacuolar membrane [GO:0005774];chloroplast [GO:0009507];plant-type vacuole membrane [GO:0009705];membrane [GO:0016020];integral component of membrane [GO:0016021]
AT1G11190	2.48	708.12	225.33	0	87.056	OK	71.6365	OK	27.3992	OK	0.301364	OK	0.342836	OK	0.50069	OK	32	arabidopsis_thaliana	AT1G11190	ENDO1	Endonuclease 1 [Source:UniProtKB/Swiss-Prot;Acc:Q9SXA6]	1:3750066-3752780	-	837660	NM_100991			DNA catabolic process [GO:0006308];leaf senescence [GO:0010150];floral organ senescence [GO:0080187];nucleic acid phosphodiester bond hydrolysis [GO:0090305];RNA phosphodiester bond hydrolysis, endonucleolytic [GO:0090502]	single-stranded DNA endodeoxyribonuclease activity [GO:0000014];nucleic acid binding [GO:0003676];endonuclease activity [GO:0004519];hydrolase activity, acting on ester bonds [GO:0016788];endoribonuclease activity, producing 5'-phosphomonoesters [GO:0016891];T/G mismatch-specific endonuclease activity [GO:0043765];metal ion binding [GO:0046872]
AT2G34600	8.1	352.64	40.47	0	47.4085	OK	60.3709	OK	139.607	OK	2.2735	OK	2.32773	OK	3.85276	OK	32	arabidopsis_thaliana	AT2G34600	TIFY 5B	Protein TIFY 5B [Source:UniProtKB/Swiss-Prot;Acc:O64687]	2:14573080-14573856	+	818025	NM_129014			transcription, DNA-templated [GO:0006351];regulation of transcription, DNA-templated [GO:0006355];defense response [GO:0006952];response to jasmonic acid [GO:0009753];response to chitin [GO:0010200]		nucleus [GO:0005634]
AT4G23060	739.79	163.43	-4.53	0	11.0196	OK	11.5028	OK	11.7627	OK	78.7052	OK	74.1918	OK	84.9654	OK	32	arabidopsis_thaliana	AT4G23060	IQD22	IQ-domain 22 [Source:TAIR;Acc:AT4G23060]	4:12087203-12090575	+	828405	NM_118435			response to gibberellin [GO:0009739]	protein binding [GO:0005515]
AT4G03510	39.75	1083.5	26.06	0	109.233	OK	73.999	OK	51.4321	OK	5.1252	OK	4.30899	OK	4.3082	OK	32	arabidopsis_thaliana	AT4G03510	RMA1	E3 ubiquitin-protein ligase RMA1 [Source:UniProtKB/Swiss-Prot;Acc:O64425]	4:1557120-1559428	-	825654	NM_202777;NM_116589			ubiquitin-dependent protein catabolic process [GO:0006511];protein exit from endoplasmic reticulum [GO:0032527]	ubiquitin-protein transferase activity [GO:0004842];protein binding [GO:0005515];zinc ion binding [GO:0008270];ligase activity [GO:0016874]	endoplasmic reticulum [GO:0005783];endoplasmic reticulum membrane [GO:0005789];membrane [GO:0016020];integral component of membrane [GO:0016021]
AT2G38240	88.61	2028.2	22.02	0	177.934	OK	98.2298	OK	307.674	OK	15.2736	OK	9.38923	OK	12.0101	OK	32	arabidopsis_thaliana	AT2G38240		2-oxoglutarate (2OG) and Fe(II)-dependent oxygenase superfamily protein [Source:TAIR;Acc:AT2G38240]	2:16012535-16014753	-	818403	NM_129381			toxin catabolic process [GO:0009407];response to cyclopentenone [GO:0010583];oxidation-reduction process [GO:0055114]	oxidoreductase activity [GO:0016491];oxidoreductase activity, acting on paired donors, with incorporation or reduction of molecular oxygen, 2-oxoglutarate as one donor, and incorporation of one atom each of oxygen into both donors [GO:0016706];metal ion binding [GO:0046872]
AT5G58960	400.15	56.48	-7.04	0	2.60407	OK	3.33155	OK	5.16677	OK	38.1751	OK	40.5983	OK	39.5998	OK	32	arabidopsis_thaliana	AT5G58960	GIL1	Plant protein of unknown function (DUF641) [Source:TAIR;Acc:AT5G58960]	5:23805717-23808478	+	836013	NM_001037023;NM_125286;NM_180886			microtubule nucleation [GO:0007020];response to red or far red light [GO:0009639];negative gravitropism [GO:0009959];regulation of meristem growth [GO:0010075];anther development [GO:0048653]
AT4G34050	160.3	3226.8	19.45	0	561.445	OK	822.557	OK	424.969	OK	45.8747	OK	39.7731	OK	38.894	OK	32	arabidopsis_thaliana	AT4G34050	CCOAOMT1	Caffeoyl-CoA O-methyltransferase 1 [Source:UniProtKB/Swiss-Prot;Acc:O49499]	4:16310775-16312216	+	829551	NM_179160;NM_119566			methylation [GO:0032259];coumarin biosynthetic process [GO:0009805];lignin biosynthetic process [GO:0009809];response to cadmium ion [GO:0046686]	methyltransferase activity [GO:0008168];O-methyltransferase activity [GO:0008171];transferase activity [GO:0016740];caffeoyl-CoA O-methyltransferase activity [GO:0042409];metal ion binding [GO:0046872]
AT3G48410	329.42	48.09	-6.86	0	3.42457	OK	4.62319	OK	5.40639	OK	43.7193	OK	47.7811	OK	50.4327	OK	32	arabidopsis_thaliana	AT3G48410		alpha/beta-Hydrolases superfamily protein [Source:TAIR;Acc:AT3G48410]	3:17925702-17928188	-	823999	NM_114700			biological_process [GO:0008150]	hydrolase activity [GO:0016787]	endoplasmic reticulum [GO:0005783]
AT4G39780	17.87	210.07	11.58	0	22.8017	OK	18.1274	OK	24.1879	OK	3.58295	OK	2.63742	OK	2.20602	OK	32	arabidopsis_thaliana	AT4G39780	ERF060	Ethylene-responsive transcription factor ERF060 [Source:UniProtKB/Swiss-Prot;Acc:O65665]	4:18457957-18459180	-	830136	NM_120141			transcription, DNA-templated [GO:0006351];regulation of transcription, DNA-templated [GO:0006355];ethylene-activated signaling pathway [GO:0009873]	DNA binding [GO:0003677];transcription factor activity, sequence-specific DNA binding [GO:0003700]	nucleus [GO:0005634]
AT5G39580	17.85	248.8	13.56	0	19.9809	OK	28.7359	OK	26.5721	OK	3.31688	OK	2.59357	OK	2.37649	OK	32	arabidopsis_thaliana	AT5G39580	PER62	Peroxidase 62 [Source:UniProtKB/Swiss-Prot;Acc:Q9FKA4]	5:15847078-15849108	-	833954	NM_123320;NM_001036908			response to oxidative stress [GO:0006979];hydrogen peroxide catabolic process [GO:0042744];defense response to fungus [GO:0050832];oxidation-reduction process [GO:0055114]	peroxidase activity [GO:0004601];heme binding [GO:0020037];metal ion binding [GO:0046872];oxidoreductase activity [GO:0016491]	extracellular region [GO:0005576];Golgi apparatus [GO:0005794]
AT5G20700	4.9	386.07	71.41	0	34.1703	OK	56.5176	OK	27.6443	OK	0.867727	OK	0.98714	OK	0.432496	OK	32	arabidopsis_thaliana	AT5G20700		Protein of unknown function (DUF581) [Source:TAIR;Acc:AT5G20700]	5:7005844-7007117	-	832193	NM_122077			protein targeting to membrane [GO:0006612];calcium ion transport [GO:0006816];water transport [GO:0006833];Golgi organization [GO:0007030];biological_process [GO:0008150];response to salt stress [GO:0009651];response to fructose [GO:0009750];positive regulation of flavonoid biosynthetic process [GO:0009963];regulation of plant-type hypersensitive response [GO:0010363]
AT2G01950	4.58	243.3	50.85	0	5.53822	OK	6.31809	OK	11.3703	OK	0.125062	OK	0.426817	OK	0.0935007	OK	32	arabidopsis_thaliana	AT2G01950	BRL2	Serine/threonine-protein kinase BRI1-like 2 [Source:UniProtKB/Swiss-Prot;Acc:Q9ZPS9]	2:440636-444276	-	814726	NM_126256			protein phosphorylation [GO:0006468];transmembrane receptor protein serine/threonine kinase signaling pathway [GO:0007178];auxin-activated signaling pathway [GO:0009734];brassinosteroid mediated signaling pathway [GO:0009742];xylem and phloem pattern formation [GO:0010051];phloem transport [GO:0010233];leaf vascular tissue pattern formation [GO:0010305];phosphorylation [GO:0016310];protein autoph…	nucleotide binding [GO:0000166];peptide receptor activity [GO:0001653];protein kinase activity [GO:0004672];protein serine/threonine kinase activity [GO:0004674];transmembrane receptor protein serine/threonine kinase activity [GO:0004675];protein binding [GO:0005515];ATP binding [GO:0005524];kinase activity [GO:0016301];transferase activity [GO:0016740];transferase activity, transferring phosphor…	plasma membrane [GO:0005886];plasmodesma [GO:0009506];membrane [GO:0016020];integral component of membrane [GO:0016021]
AT3G32980	9.95	439.17	41.3	0	33.0626	OK	52.9608	OK	25.0224	OK	1.24359	OK	1.61683	OK	1.15113	OK	32	arabidopsis_thaliana	AT3G32980	PER32	Peroxidase 32 [Source:UniProtKB/Swiss-Prot;Acc:Q9LHB9]	3:13526097-13529997	-	823067	NM_180321			response to oxidative stress [GO:0006979];response to cytokinin [GO:0009735];hydrogen peroxide catabolic process [GO:0042744];oxidation-reduction process [GO:0055114]	peroxidase activity [GO:0004601];oxidoreductase activity [GO:0016491];heme binding [GO:0020037];metal ion binding [GO:0046872]	extracellular region [GO:0005576];cell wall [GO:0005618];vacuole [GO:0005773];membrane [GO:0016020]
AT1G61570	680.84	98.41	-6.85	0	24.5331	OK	31.6731	OK	53.2714	OK	365.808	OK	392.914	OK	367.563	OK	32	arabidopsis_thaliana	AT1G61570	TIM13	Mitochondrial import inner membrane translocase subunit TIM13 [Source:UniProtKB/Swiss-Prot;Acc:Q9XH48]	1:22718705-22719516	-	842453	NM_104839			protein transport [GO:0015031]	copper ion binding [GO:0005507]	mitochondrion [GO:0005739];mitochondrial inner membrane [GO:0005743];mitochondrial intermembrane space [GO:0005758]
AT3G14540	30.79	304.97	9.76	0	13.4701	OK	15.1251	OK	26.3666	OK	2.41507	OK	2.8848	OK	3.18989	OK	32	arabidopsis_thaliana	AT3G14540	TPS19	Terpenoid synthase 19 [Source:UniProtKB/Swiss-Prot;Acc:Q9LUE0]	3:4881439-4883936	-	820680	NM_112314			metabolic process [GO:0008152];terpenoid biosynthetic process [GO:0016114]	magnesium ion binding [GO:0000287];terpene synthase activity [GO:0010333];lyase activity [GO:0016829]	cytoplasm [GO:0005737]
AT3G17420	128.25	576.73	4.47	0	30.3508	OK	32.2047	OK	44.4687	OK	11.3062	OK	10.7184	OK	14.4013	OK	32	arabidopsis_thaliana	AT3G17420	GPK1	Probable receptor-like protein kinase At3g17420 [Source:UniProtKB/Swiss-Prot;Acc:Q9LRP3]	3:5959212-5962179	-	821006	NM_112621			protein phosphorylation [GO:0006468];transmembrane receptor protein serine/threonine kinase signaling pathway [GO:0007178];hormone-mediated signaling pathway [GO:0009755];phosphorylation [GO:0016310];protein autophosphorylation [GO:0046777]	peptide receptor activity [GO:0001653];protein kinase activity [GO:0004672];protein serine/threonine kinase activity [GO:0004674];transmembrane receptor protein serine/threonine kinase activity [GO:0004675];ATP binding [GO:0005524];kinase activity [GO:0016301];ubiquitin protein ligase binding [GO:0031625]	plasma membrane [GO:0005886];plasmodesma [GO:0009506];integral component of membrane [GO:0016021]
AT1G14890	7.92	264.94	31.54	0	28.5023	OK	27.1736	OK	63.0091	OK	2.46969	OK	1.15688	OK	1.593	OK	32	arabidopsis_thaliana	AT1G14890		Plant invertase/pectin methylesterase inhibitor superfamily protein [Source:TAIR;Acc:AT1G14890]	1:5137014-5137957	+	838054	NM_101358			negative regulation of catalytic activity [GO:0043086]	enzyme inhibitor activity [GO:0004857];pectinesterase activity [GO:0030599]
AT5G48360	523.77	21.13	-23.19	0	0.458487	OK	0.455326	OK	2.09949	OK	33.7617	OK	31.7911	OK	41.401	OK	32	arabidopsis_thaliana	AT5G48360	FH9	Formin-like protein 9 [Source:UniProtKB/Swiss-Prot;Acc:Q8GX37]	5:19595657-19598492	+	834889	NM_124211				actin binding [GO:0003779]	integral component of membrane [GO:0016021]
AT4G26890	33.91	267.33	7.81	0	22.3499	OK	18.4234	OK	20.9046	OK	3.78222	OK	4.21307	OK	4.08449	OK	32	arabidopsis_thaliana	AT4G26890	MAPKKK16	mitogen-activated protein kinase kinase kinase 16 [Source:TAIR;Acc:AT4G26890]	4:13511839-13513406	+	828796	NM_118823			activation of MAPKK activity [GO:0000186];protein phosphorylation [GO:0006468];regulation of mitotic cell cycle [GO:0007346];phosphorylation [GO:0016310];regulation of apoptotic process [GO:0042981];protein autophosphorylation [GO:0046777];stress-activated MAPK cascade [GO:0051403]	nucleotide binding [GO:0000166];protein kinase activity [GO:0004672];protein serine/threonine kinase activity [GO:0004674];MAP kinase kinase kinase activity [GO:0004709];ATP binding [GO:0005524];kinase activity [GO:0016301];transferase activity, transferring phosphorus-containing groups [GO:0016772]	cytoplasm [GO:0005737]
AT1G55840	201.43	837.69	4.15	0	64.4155	OK	60.1053	OK	73.7223	OK	21.2184	OK	27.2185	OK	25.2191	OK	32	arabidopsis_thaliana	AT1G55840		Sec14p-like phosphatidylinositol transfer family protein [Source:TAIR;Acc:AT1G55840]	1:20873602-20876272	+	842034	NM_104461;NM_001084255
AT1G47600	53.56	21735.7	308.2	0	1780.96	OK	2085.7	OK	272.467	OK	4.74255	OK	4.68113	OK	7.6476	OK	32	arabidopsis_thaliana	AT1G47600	TGG4	Myrosinase 4 [Source:UniProtKB/Swiss-Prot;Acc:Q8GRX1]	1:17491732-17494759	+	841169	NM_103653;NM_001198236			carbohydrate metabolic process [GO:0005975];response to salt stress [GO:0009651];glucosinolate metabolic process [GO:0019760];metabolic process [GO:0008152]	hydrolase activity, hydrolyzing O-glycosyl compounds [GO:0004553];beta-glucosidase activity [GO:0008422];thioglucosidase activity [GO:0019137];catalytic activity [GO:0003824];hydrolase activity [GO:0016787];hydrolase activity, acting on glycosyl bonds [GO:0016798]
AT2G18210	50.75	633.5	12.25	0	96.3874	OK	85.9999	OK	96.274	OK	15.358	OK	11.3051	OK	7.50472	OK	32	arabidopsis_thaliana	AT2G18210		unknown protein; BEST Arabidopsis thaliana protein match is: unknown protein (TAIR:AT4G36500.1); Has 50 Blast hits to 50 proteins in 7 species: Archae - 0; Bacteria - 0; Metazoa - 0; Fungi - 0; Plants - 50; Viruses - 0; Other Eukaryotes - 0 (source: /.../BLink). [Source:TAIR;Acc:AT2G18210]	2:7924958-7925875	-	816336	NM_127378			biological_process [GO:0008150]
AT2G29460	9.73	286.77	27.95	0	57.1734	OK	31.4588	OK	38.8031	OK	1.83773	OK	2.09063	OK	2.90057	OK	32	arabidopsis_thaliana	AT2G29460	GSTU4	Glutathione S-transferase U4 [Source:UniProtKB/Swiss-Prot;Acc:Q9ZW27]	2:12626536-12627678	-	817495	NM_128500			toxin catabolic process [GO:0009407];response to toxic substance [GO:0009636]	glutathione transferase activity [GO:0004364];protein binding [GO:0005515]	cytoplasm [GO:0005737];cytosol [GO:0005829]
AT4G11290	11.77	627.89	49.25	0	72.8817	OK	80.7997	OK	35.6548	OK	2.46732	OK	1.9526	OK	1.28324	OK	32	arabidopsis_thaliana	AT4G11290	PER39	Peroxidase 39 [Source:UniProtKB/Swiss-Prot;Acc:Q9SUT2]	4:6869953-6871661	+	826731	NM_117200			response to oxidative stress [GO:0006979];hydrogen peroxide catabolic process [GO:0042744];oxidation-reduction process [GO:0055114]	peroxidase activity [GO:0004601];oxidoreductase activity [GO:0016491];heme binding [GO:0020037];metal ion binding [GO:0046872]	extracellular region [GO:0005576]
AT3G54950	21.3	319.64	14.73	0	13.4295	OK	13.4942	OK	27.4541	OK	2.09062	OK	2.05693	OK	1.29548	OK	32	arabidopsis_thaliana	AT3G54950	PLP7	Patatin-like protein 7 [Source:UniProtKB/Swiss-Prot;Acc:Q9SV43]	3:20358896-20361233	-	824660	NM_115352			lipid metabolic process [GO:0006629];phospholipid metabolic process [GO:0006644];metabolic process [GO:0008152];lipid catabolic process [GO:0016042];galactolipid metabolic process [GO:0019374];regulation of growth [GO:0040008];response to other organism [GO:0051707]	phospholipase activity [GO:0004620];hydrolase activity [GO:0016787];acyl-CoA hydrolase activity [GO:0047617]	plasma membrane [GO:0005886]
AT1G05260	15.39	636.68	38.66	0	70.5057	OK	85.5598	OK	36.0266	OK	2.78081	OK	2.43346	OK	2.13234	OK	32	arabidopsis_thaliana	AT1G05260	PER3	Peroxidase 3 [Source:UniProtKB/Swiss-Prot;Acc:O23044]	1:1529767-1531439	+	837028	NM_100405			response to oxidative stress [GO:0006979];response to desiccation [GO:0009269];response to cold [GO:0009409];hyperosmotic salinity response [GO:0042538];hydrogen peroxide catabolic process [GO:0042744];oxidation-reduction process [GO:0055114]	peroxidase activity [GO:0004601];oxidoreductase activity [GO:0016491];heme binding [GO:0020037];metal ion binding [GO:0046872]	extracellular region [GO:0005576];endoplasmic reticulum [GO:0005783]
AT5G07310	5.77	275.97	43.61	0	60.4754	OK	31.7598	OK	40.0628	OK	2.19426	OK	0.624057	OK	1.45823	OK	32	arabidopsis_thaliana	AT5G07310	ERF115	Ethylene-responsive transcription factor ERF115 [Source:UniProtKB/Swiss-Prot;Acc:Q9LY29]	5:2305684-2306660	+	830622	NM_120813			transcription, DNA-templated [GO:0006351];regulation of transcription, DNA-templated [GO:0006355];ethylene-activated signaling pathway [GO:0009873]	DNA binding [GO:0003677];transcription factor activity, sequence-specific DNA binding [GO:0003700]	nucleus [GO:0005634]
AT5G22355	24.39	298.78	11.98	0	13.6529	OK	19.4946	OK	15.5577	OK	2.18867	OK	2.17065	OK	1.79017	OK	32	arabidopsis_thaliana	AT5G22355		Cysteine/Histidine-rich C1 domain family protein [Source:TAIR;Acc:AT5G22355]	5:7401707-7403825	+	832296	NM_147903			intracellular signal transduction [GO:0035556];oxidation-reduction process [GO:0055114]	protein binding [GO:0005515];zinc ion binding [GO:0008270];protein-disulfide reductase activity [GO:0047134]
AT5G38700	105.37	1213.01	11.28	0	179.807	OK	259.798	OK	185.537	OK	33.3982	OK	27.0227	OK	24.5691	OK	32	arabidopsis_thaliana	AT5G38700		unknown protein; FUNCTIONS IN: molecular_function unknown; INVOLVED IN: biological_process unknown; LOCATED IN: mitochondrion; EXPRESSED IN: 10 plant structures; EXPRESSED DURING: LP.04 four leaves visible, LP.10 ten leaves visible, petal differenti /.../and expansion stage, LP.08 eight leaves visible, LP.12 twelve leaves visible; BEST Arabidopsis thaliana protein match is: unknown protein (TAIR:…	5:15489594-15490399	+	833860	NM_123231			biological_process [GO:0008150]
AT3G01690	683.37	106.1	-6.39	0	6.28186	OK	7.65642	OK	12.6535	OK	85.9164	OK	91.4621	OK	83.1067	OK	32	arabidopsis_thaliana	AT3G01690		alpha/beta-Hydrolases superfamily protein [Source:TAIR;Acc:AT3G01690]	3:256537-258547	+	821094	NM_111035			positive regulation of cell proliferation [GO:0008284];cysteine biosynthetic process [GO:0019344]	hydrolase activity [GO:0016787]
AT3G23890	1259.04	115.62	-10.6	0	2.00116	OK	1.62963	OK	4.71687	OK	43.3175	OK	45.6453	OK	45.3882	OK	32	arabidopsis_thaliana	AT3G23890	TOP2	DNA topoisomerase 2 [Source:UniProtKB/Swiss-Prot;Acc:P30182]	3:8624750-8631327	+	821972	NM_001125214;NM_113294			DNA metabolic process [GO:0006259];DNA topological change [GO:0006265];resolution of meiotic recombination intermediates [GO:0000712];sister chromatid segregation [GO:0000819];DNA unwinding involved in DNA replication [GO:0006268];mitotic recombination [GO:0006312];mitotic DNA integrity checkpoint [GO:0044774]	nucleotide binding [GO:0000166];DNA binding [GO:0003677];DNA topoisomerase activity [GO:0003916];DNA topoisomerase type II (ATP-hydrolyzing) activity [GO:0003918];ATP binding [GO:0005524];isomerase activity [GO:0016853];metal ion binding [GO:0046872]	nucleus [GO:0005634];DNA topoisomerase complex (ATP-hydrolyzing) [GO:0009330]
AT1G10160	0	2767.13	5197.85	0	94.756	OK	57.8988	OK	39.8533	OK	0	OK	0	OK	0	OK	32	arabidopsis_thaliana	AT1G10160		transposable element gene [Source:TAIR;Acc:AT1G10160]	1:3328971-3333470	+
AT1G04480	891.38	213.51	-4.13	0	52.137	OK	39.6423	OK	62.4538	OK	300.586	OK	332.031	OK	348.894	OK	32	arabidopsis_thaliana	AT1G04480	RPL23C	60S ribosomal protein L23 [Source:UniProtKB/Swiss-Prot;Acc:P49690]	1:1216095-1217467	+	817900;819595;839511	NM_100327			translation [GO:0006412]	structural constituent of ribosome [GO:0003735]	nucleolus [GO:0005730];ribosome [GO:0005840];cytosolic large ribosomal subunit [GO:0022625];intracellular ribonucleoprotein complex [GO:0030529]
AT2G26170	4.78	216.43	43.4	0	11.9928	OK	11.8702	OK	24.0252	OK	0.430762	OK	0.917091	OK	0.214692	OK	32	arabidopsis_thaliana	AT2G26170	CYP711A1	Cytochrome P450 711A1 [Source:UniProtKB/Swiss-Prot;Acc:B9DFU2]	2:11140809-11143360	+	817157	NM_128175;NM_179743			auxin polar transport [GO:0009926];regulation of meristem structural organization [GO:0009934];positive regulation of flavonoid biosynthetic process [GO:0009963];secondary shoot formation [GO:0010223];carotenoid biosynthetic process [GO:0016117];oxidation-reduction process [GO:0055114]	monooxygenase activity [GO:0004497];iron ion binding [GO:0005506];electron carrier activity [GO:0009055];oxidoreductase activity [GO:0016491];oxidoreductase activity, acting on paired donors, with incorporation or reduction of molecular oxygen [GO:0016705];heme binding [GO:0020037];metal ion binding [GO:0046872]	integral component of membrane [GO:0016021]
AT1G10682	4.15	168.51	38.07	0	45.7267	OK	64.2248	OK	82.7912	OK	1.55379	OK	3.09332	OK	2.32333	OK	32	arabidopsis_thaliana	AT1G10682		other RNA [Source:TAIR;Acc:AT1G10682]	1:3544991-3545471	-
AT1G62975	6.21	191.25	29.14	0	19.5613	OK	26.8982	OK	20.9135	OK	0.854104	OK	1.38806	OK	1.2163	OK	32	arabidopsis_thaliana	AT1G62975	BHLH125	Transcription factor bHLH125 [Source:UniProtKB/Swiss-Prot;Acc:Q9LQ08]	1:23328850-23330776	+	842600	NM_148621			transcription, DNA-templated [GO:0006351]	DNA binding [GO:0003677];transcription factor activity, sequence-specific DNA binding [GO:0003700];protein dimerization activity [GO:0046983]	nucleus [GO:0005634]
AT2G32430	842.44	149.67	-5.53	0	9.26296	OK	6.03053	OK	11.9496	OK	73.5039	OK	82.7836	OK	75.9566	OK	32	arabidopsis_thaliana	AT2G32430	B3GALT3	Probable beta-1,3-galactosyltransferase 3 [Source:UniProtKB/Swiss-Prot;Acc:Q9ZV71]	2:13771296-13774502	+	817804	NM_128802			protein glycosylation [GO:0006486]	galactosyltransferase activity [GO:0008378]	Golgi membrane [GO:0000139];membrane [GO:0016020];integral component of membrane [GO:0016021]
AT5G03860	256.12	8.1	-27.57	0	0.708545	OK	0.105549	OK	0.565179	OK	22.8153	OK	24.5099	OK	25.4524	OK	32	arabidopsis_thaliana	AT5G03860	MLS	Malate synthase [Source:UniProtKB/Swiss-Prot;Acc:Q9LZC3]	5:1032103-1034973	-	831690	NM_120467;NM_001203290			glyoxylate cycle [GO:0006097];tricarboxylic acid cycle [GO:0006099]	catalytic activity [GO:0003824];malate synthase activity [GO:0004474];transferase activity [GO:0016740]	glyoxysome [GO:0009514]
AT1G65040	76.98	365.65	4.71	0	30.8717	OK	32.4865	OK	36.0527	OK	9.97994	OK	10.0322	OK	11.6388	OK	32	arabidopsis_thaliana	AT1G65040	HRD1B	ERAD-associated E3 ubiquitin-protein ligase HRD1B [Source:UniProtKB/Swiss-Prot;Acc:Q6NPT7]	1:24159834-24163628	-	842812	NM_105178;NM_001084305;NM_179512			protein ubiquitination [GO:0016567];ER-associated ubiquitin-dependent protein catabolic process [GO:0030433];protein folding [GO:0006457];spermidine biosynthetic process [GO:0008295];response to heat [GO:0009408];response to high light intensity [GO:0009644];response to endoplasmic reticulum stress [GO:0034976];response to hydrogen peroxide [GO:0042542]	protein binding [GO:0005515];zinc ion binding [GO:0008270];ligase activity [GO:0016874];metal ion binding [GO:0046872];ubiquitin protein ligase activity [GO:0061630]	Hrd1p ubiquitin ligase complex [GO:0000836];endoplasmic reticulum membrane [GO:0005789];plasma membrane [GO:0005886];integral component of membrane [GO:0016021]
AT2G45830	366.39	50	-7.36	0	1.91037	OK	3.14022	OK	3.7658	OK	29.0637	OK	31.508	OK	35.7015	OK	32	arabidopsis_thaliana	AT2G45830	DTA2	downstream target of AGL15 2 [Source:TAIR;Acc:AT2G45830]	2:18866061-18868542	+	819191	NM_130146;NM_201965			biological_process [GO:0008150]	transferase activity [GO:0016740]
AT4G14310	362.54	45.4	-7.74	0	1.73786	OK	1.10023	OK	2.42587	OK	19.8416	OK	18.7366	OK	24.6852	OK	32	arabidopsis_thaliana	AT4G14310		Transducin/WD40 repeat-like superfamily protein [Source:TAIR;Acc:AT4G14310]	4:8236759-8240324	-	827072	NM_117508;NM_179047			biological_process [GO:0008150]	protein binding [GO:0005515]	cell wall [GO:0005618]
AT4G30240	64.41	299.37	4.62	0	22.366	OK	23.0448	OK	26.8846	OK	7.64744	OK	8.0379	OK	8.28623	OK	32	arabidopsis_thaliana	AT4G30240		Syntaxin/t-SNARE family protein [Source:TAIR;Acc:AT4G30240]	4:14807919-14809985	-	829147	NM_119170			vesicle-mediated transport [GO:0016192];Golgi vesicle transport [GO:0048193]		membrane [GO:0016020]
AT3G43670	512.7	112.57	-4.54	0	5.17519	OK	5.45712	OK	6.64817	OK	35.373	OK	41.7159	OK	43.0686	OK	32	arabidopsis_thaliana	AT3G43670		Copper amine oxidase family protein [Source:TAIR;Acc:AT3G43670]	3:15567099-15569901	+	823469	NM_114235			amine metabolic process [GO:0009308];oxidation-reduction process [GO:0055114]	copper ion binding [GO:0005507];primary amine oxidase activity [GO:0008131];quinone binding [GO:0048038]
AT1G58360	11.14	185.46	16.35	0	14.0416	OK	10.4002	OK	13.6616	OK	1.39941	OK	1.35319	OK	0.767249	OK	32	arabidopsis_thaliana	AT1G58360	AAP1	Amino acid permease 1 [Source:UniProtKB/Swiss-Prot;Acc:Q42400]	1:21676530-21680502	+	842205	NM_104616			amino acid transmembrane transport [GO:0003333];glutamine transport [GO:0006868];response to nematode [GO:0009624];L-alanine transport [GO:0015808];L-serine transport [GO:0015825];proline transmembrane transport [GO:0035524];amino acid import [GO:0043090];L-glutamate import across plasma membrane [GO:0098712]	L-glutamate transmembrane transporter activity [GO:0005313];amino acid transmembrane transporter activity [GO:0015171];L-alanine transmembrane transporter activity [GO:0015180];L-glutamine transmembrane transporter activity [GO:0015186];L-proline transmembrane transporter activity [GO:0015193];L-serine transmembrane transporter activity [GO:0015194];symporter activity [GO:0015293]	plasma membrane [GO:0005886];integral component of membrane [GO:0016021]
AT1G61660	12.93	375.1	27.68	0	17.7714	OK	21.9998	OK	49.1545	OK	0.897682	OK	2.04245	OK	1.7072	OK	32	arabidopsis_thaliana	AT1G61660	BHLH112	Transcription factor bHLH112 [Source:UniProtKB/Swiss-Prot;Acc:Q94JL3]	1:22753715-22756300	-	842462	NM_001198356;NM_179505;NM_104847;NM_001198355			transcription, DNA-templated [GO:0006351]	protein dimerization activity [GO:0046983];DNA binding [GO:0003677];transcription factor activity, sequence-specific DNA binding [GO:0003700]	nucleus [GO:0005634]
AT3G23470	50.96	1340.66	25.1	0	100.844	OK	143.544	OK	65.9548	OK	6.12716	OK	7.55121	OK	4.83537	OK	32	arabidopsis_thaliana	AT3G23470		Cyclopropane-fatty-acyl-phospholipid synthase [Source:TAIR;Acc:AT3G23470]	3:8414710-8418165	+	821928	NM_113250			lipid biosynthetic process [GO:0008610];methylation [GO:0032259]	S-adenosylmethionine-dependent methyltransferase activity [GO:0008757]	cytoplasm [GO:0005737]
AT3G63450	358.69	15.69	-20.85	0	0.77676	OK	0.433912	OK	1.91232	OK	36.9007	OK	42.0909	OK	42.7192	OK	32	arabidopsis_thaliana	AT3G63450		RNA-binding (RRM/RBD/RNP motifs) family protein [Source:TAIR;Acc:AT3G63450]	3:23426749-23429154	-	825520	NM_001203241;NM_001035844;NM_116210				nucleotide binding [GO:0000166];nucleic acid binding [GO:0003676]
AT4G34710	746.78	3043.96	4.06	0	115.536	OK	105.794	OK	152.649	OK	51.5533	OK	42.6688	OK	44.8716	OK	32	arabidopsis_thaliana	AT4G34710	SPE2	Arginine decarboxylase 2 [Source:UniProtKB/Swiss-Prot;Acc:O23141]	4:16560062-16562969	-	829623	NM_202955;NM_119637			arginine catabolic process [GO:0006527];polyamine biosynthetic process [GO:0006596];response to osmotic stress [GO:0006970];response to oxidative stress [GO:0006979];spermidine biosynthetic process [GO:0008295];response to cold [GO:0009409];putrescine biosynthetic process [GO:0009446];response to wounding [GO:0009611];response to salt stress [GO:0009651];response to abscisic acid [GO:0009737];res…	catalytic activity [GO:0003824];arginine decarboxylase activity [GO:0008792];lyase activity [GO:0016829];carboxy-lyase activity [GO:0016831]
AT5G13820	95.68	773.85	7.99	0	36.1852	OK	32.6944	OK	33.9612	OK	7.97736	OK	6.62383	OK	5.07296	OK	32	arabidopsis_thaliana	AT5G13820	TRP4	Telomere repeat-binding protein 4 [Source:UniProtKB/Swiss-Prot;Acc:Q9FFY9]	5:4460894-4464666	+	831227	NM_121385			telomere maintenance [GO:0000723];transcription, DNA-templated [GO:0006351];regulation of transcription, DNA-templated [GO:0006355];telomeric loop formation [GO:0031627]	DNA binding [GO:0003677];chromatin binding [GO:0003682];double-stranded telomeric DNA binding [GO:0003691];protein binding [GO:0005515];telomeric DNA binding [GO:0042162]	chromosome, telomeric region [GO:0000781];nuclear telomere cap complex [GO:0000783];nuclear chromosome, telomeric region [GO:0000784]
AT4G23690	35.04	454.89	12.71	0	48.1764	OK	83.772	OK	83.3331	OK	8.94584	OK	9.9952	OK	6.2105	OK	32	arabidopsis_thaliana	AT4G23690	DIR6	Dirigent protein 6 [Source:UniProtKB/Swiss-Prot;Acc:Q9SUQ8]	4:12338871-12339747	-	828469	NM_118500			regulation of catalytic activity [GO:0050790];(-)-pinoresinol biosynthetic process [GO:1901599]	guiding stereospecific synthesis activity [GO:0042349];identical protein binding [GO:0042802];protein homodimerization activity [GO:0042803]	apoplast [GO:0048046]
AT4G39700	1.3	357.68	204.97	0	158.194	OK	67.8002	OK	154.501	OK	1.18244	OK	0	OK	0.785808	OK	32	arabidopsis_thaliana	AT4G39700		Heavy metal transport/detoxification superfamily protein [Source:TAIR;Acc:AT4G39700]	4:18424265-18424906	+	830125	NM_120131			metal ion transport [GO:0030001]	metal ion binding [GO:0046872]
AT4G29960	104.69	440.59	4.18	0	40.7798	OK	46.7433	OK	49.02	OK	15.7913	OK	15.6105	OK	18.1299	OK	32	arabidopsis_thaliana	AT4G29960		unknown protein; FUNCTIONS IN: molecular_function unknown; INVOLVED IN: biological_process unknown; LOCATED IN: plasma membrane; EXPRESSED IN: 23 plant structures; EXPRESSED DURING: 15 growth stages; Has 30201 Blast hits to 17322 proteins in 780 spe /.../Archae - 12; Bacteria - 1396; Metazoa - 17338; Fungi - 3422; Plants - 5037; Viruses - 0; Other Eukaryotes - 2996 (source: NCBI BLink). [Source:T…	4:14660567-14662403	-	829119	NM_119142			biological_process [GO:0008150]		plasma membrane [GO:0005886]
AT1G15950	59.34	446.04	7.43	0	34.3222	OK	50.4914	OK	56.8589	OK	7.62977	OK	10.0902	OK	9.79237	OK	32	arabidopsis_thaliana	AT1G15950	CCR1	Cinnamoyl-CoA reductase 1 [Source:UniProtKB/Swiss-Prot;Acc:Q9S9N9]	1:5478754-5482180	+	838165	NM_001084075;NM_101463			cellular metabolic process [GO:0044237];circadian rhythm [GO:0007623];response to cold [GO:0009409];lignin biosynthetic process [GO:0009809]	catalytic activity [GO:0003824];coenzyme binding [GO:0050662];cinnamoyl-CoA reductase activity [GO:0016621]	cytosol [GO:0005829]
AT2G25440	2.59	227.81	78.95	0	7.84624	OK	12.9759	OK	13.4366	OK	0.0593104	OK	0.337362	OK	0.17737	OK	32	arabidopsis_thaliana	AT2G25440	AtRLP20	receptor like protein 20 [Source:TAIR;Acc:AT2G25440]	2:10826735-10829402	+	817082	NM_128101			hormone-mediated signaling pathway [GO:0009755];protein autophosphorylation [GO:0046777]	protein kinase activity [GO:0004672];protein binding [GO:0005515]	plasma membrane [GO:0005886];plasmodesma [GO:0009506]
AT4G25700	9.99	318.24	30.23	0	33.6193	OK	39.2577	OK	22.2593	OK	1.49587	OK	2.06638	OK	1.27813	OK	32	arabidopsis_thaliana	AT4G25700	BETA-OHASE 1	Beta-carotene 3-hydroxylase 1, chloroplastic [Source:UniProtKB/Swiss-Prot;Acc:Q9SZZ8]	4:13093934-13095935	-	828675	NM_001036638;NM_118702			fatty acid biosynthetic process [GO:0006633];xanthophyll biosynthetic process [GO:0016123];oxidation-reduction process [GO:0055114]	iron ion binding [GO:0005506];oxidoreductase activity [GO:0016491];hydrolase activity [GO:0016787]	integral component of membrane [GO:0016021];chloroplast membrane [GO:0031969]
AT4G22212	32.9	333.45	9.98	0	107.825	OK	59.8772	OK	109.418	OK	12.5201	OK	13.2719	OK	16.7354	OK	32	arabidopsis_thaliana	AT4G22212		Defensin-like protein 98 [Source:UniProtKB/Swiss-Prot;Acc:Q94AZ8]	4:11753986-11754688	+	828313	NM_118344			killing of cells of other organism [GO:0031640];defense response to fungus [GO:0050832]		extracellular region [GO:0005576]
AT3G15540	171.13	2150.95	12.28	0	361.723	OK	282.899	OK	216.912	OK	38.7345	OK	32.889	OK	35.9543	OK	32	arabidopsis_thaliana	AT3G15540	IAA19	Auxin-responsive protein IAA19 [Source:UniProtKB/Swiss-Prot;Acc:O24409]	3:5264024-5265678	+	820793	NM_112422			transcription, DNA-templated [GO:0006351];regulation of transcription, DNA-templated [GO:0006355];response to auxin [GO:0009733];auxin-activated signaling pathway [GO:0009734];stamen filament development [GO:0080086]	transcription factor activity, sequence-specific DNA binding [GO:0003700];protein binding [GO:0005515];protein dimerization activity [GO:0046983]	nucleus [GO:0005634]
AT2G26760	356.22	28.41	-11.96	0	1.45897	OK	1.27845	OK	4.10741	OK	37.9691	OK	42.4976	OK	43.3437	OK	32	arabidopsis_thaliana	AT2G26760	CYCB1-4	Cyclin-B1-4 [Source:UniProtKB/Swiss-Prot;Acc:O48790]	2:11401329-11403427	+	817217	NM_128233			cell cycle [GO:0007049];cell division [GO:0051301]		nucleus [GO:0005634]
AT5G26670	510.14	21.75	-22.27	0	0.641409	OK	1.36498	OK	3.54051	OK	53.127	OK	55.922	OK	74.7313	OK	32	arabidopsis_thaliana	AT5G26670	PAE10	Pectin acetylesterase 10 [Source:UniProtKB/Swiss-Prot;Acc:Q66GM8]	5:9318280-9320991	+	832722	NM_203108;NM_180547			cell wall organization [GO:0071555]	hydrolase activity [GO:0016787]	extracellular region [GO:0005576];cell wall [GO:0005618]
AT5G27850	2477.91	420.38	-5.84	0	49.5986	OK	56.6717	OK	94.5351	OK	608.269	OK	626.133	OK	551.027	OK	32	arabidopsis_thaliana	AT5G27850	RPL18C	60S ribosomal protein L18-3 [Source:UniProtKB/Swiss-Prot;Acc:Q940B0]	5:9873152-9874598	+	832848	NM_122667			translation [GO:0006412]	structural constituent of ribosome [GO:0003735]	intracellular [GO:0005622];vacuole [GO:0005773];cytosol [GO:0005829];ribosome [GO:0005840];plasmodesma [GO:0009506];membrane [GO:0016020];cytosolic large ribosomal subunit [GO:0022625];cytosolic ribosome [GO:0022626]
AT3G55550	280.84	4.8	-49.83	0	0.258414	OK	0.0962373	OK	0.515317	OK	22.6464	OK	25.1729	OK	23.4367	OK	32	arabidopsis_thaliana	AT3G55550	LECRKS4	L-type lectin-domain containing receptor kinase S.4 [Source:UniProtKB/Swiss-Prot;Acc:Q9M2S4]	3:20600019-20602087	-	824720	NM_115412			protein phosphorylation [GO:0006468];transmembrane receptor protein serine/threonine kinase signaling pathway [GO:0007178];hormone-mediated signaling pathway [GO:0009755];protein autophosphorylation [GO:0046777]	peptide receptor activity [GO:0001653];protein kinase activity [GO:0004672];transmembrane receptor protein serine/threonine kinase activity [GO:0004675];ATP binding [GO:0005524];carbohydrate binding [GO:0030246];ubiquitin protein ligase binding [GO:0031625]	plasma membrane [GO:0005886];plasmodesma [GO:0009506];integral component of membrane [GO:0016021]
AT3G16430	0.48	673.56	774.81	0	87.8825	OK	65.6572	OK	53.2956	OK	0.107359	OK	0.122133	OK	0	OK	32	arabidopsis_thaliana	AT3G16430	PBP2	PYK10-binding protein 2 [Source:UniProtKB/Swiss-Prot;Acc:O04313]	3:5581663-5583187	+	820891	NM_112514;NM_180264				copper ion binding [GO:0005507];carbohydrate binding [GO:0030246]
AT4G13620	7.24	338.17	43.47	0	14.3476	OK	31.9848	OK	45.8848	OK	1.16342	OK	1.22172	OK	0.535271	OK	32	arabidopsis_thaliana	AT4G13620	ERF062	Ethylene-responsive transcription factor ERF062 [Source:UniProtKB/Swiss-Prot;Acc:Q9SVQ0]	4:7932138-7933542	+	826996	NM_117436			transcription, DNA-templated [GO:0006351];regulation of transcription, DNA-templated [GO:0006355];ethylene-activated signaling pathway [GO:0009873]	DNA binding [GO:0003677];transcription factor activity, sequence-specific DNA binding [GO:0003700]	nucleus [GO:0005634]
AT3G49780	2.14	172.2	73.49	0	59.016	OK	67.5052	OK	88.2653	OK	0.940011	OK	2.67343	OK	0.468524	OK	32	arabidopsis_thaliana	AT3G49780	PSK3	Phytosulfokines 3 [Source:UniProtKB/Swiss-Prot;Acc:Q9M2Y0]	3:18465679-18466376	+	824140	NM_114838			cell proliferation [GO:0008283];organ morphogenesis [GO:0009887];cell differentiation [GO:0030154]	growth factor activity [GO:0008083]	extracellular region [GO:0005576];Golgi apparatus [GO:0005794];extracellular matrix [GO:0031012]
AT3G18610	546.98	37.63	-13.7	0	2.86263	OK	0.852871	OK	2.53713	OK	40.1733	OK	42.7325	OK	54.0744	OK	32	arabidopsis_thaliana	AT3G18610	NUCL2	Nucleolin 2 [Source:UniProtKB/Swiss-Prot;Acc:Q1PEP5]	3:6404083-6407822	-	821392	NM_112747			rRNA processing [GO:0006364]	nucleotide binding [GO:0000166];nucleic acid binding [GO:0003676];RNA binding [GO:0003723];nucleosome binding [GO:0031491]	nucleolus [GO:0005730]
AT1G19835	116.99	2074.89	17.16	0	79.3333	OK	67.6073	OK	55.6252	OK	7.26218	OK	6.83447	OK	3.72089	OK	32	arabidopsis_thaliana	AT1G19835	FPP4	Filament-like plant protein 4 [Source:UniProtKB/Swiss-Prot;Acc:Q0WSY2]	1:6855952-6860443	-	838571	NM_101838;NM_001198113					plasma membrane [GO:0005886]
AT1G75500	32.04	862.76	25.68	0	49.2394	OK	78.0631	OK	44.1147	OK	1.90257	OK	4.92693	OK	2.85604	OK	32	arabidopsis_thaliana	AT1G75500	WAT1	Protein WALLS ARE THIN 1 [Source:UniProtKB/Swiss-Prot;Acc:Q94AP3]	1:28337726-28340275	-	843886	NM_001198474;NM_106203			tryptophan biosynthetic process [GO:0000162];defense response [GO:0006952];auxin-activated signaling pathway [GO:0009734];unidimensional cell growth [GO:0009826];plant-type secondary cell wall biogenesis [GO:0009834];auxin biosynthetic process [GO:0009851];auxin efflux [GO:0010315];cell wall organization [GO:0071555];positive regulation of auxin metabolic process [GO:0090355];positive regulation …	transmembrane transporter activity [GO:0022857]	vacuolar membrane [GO:0005774];plasma membrane [GO:0005886];plant-type vacuole membrane [GO:0009705];membrane [GO:0016020];integral component of membrane [GO:0016021]
AT1G10150	17.16	181.05	10.37	0	9.33854	OK	10.7445	OK	16.7552	OK	1.96392	OK	1.6949	OK	1.62019	OK	32	arabidopsis_thaliana	AT1G10150	PP2A10	Protein PHLOEM PROTEIN 2-LIKE A10 [Source:UniProtKB/Swiss-Prot;Acc:Q9SY57]	1:3325824-3327614	+	837552	NM_100889				carbohydrate binding [GO:0030246]	integral component of membrane [GO:0016021]
AT5G14120	33.05	340.04	10.1	0	17.3074	OK	17.7149	OK	13.7313	OK	2.44016	OK	2.66266	OK	2.38283	OK	32	arabidopsis_thaliana	AT5G14120		Major facilitator superfamily protein [Source:TAIR;Acc:AT5G14120]	5:4555949-4558710	+	831262	NM_121416			response to nitrate [GO:0010167];nitrate transport [GO:0015706];cysteine biosynthetic process [GO:0019344]		vacuole [GO:0005773];vacuolar membrane [GO:0005774]
AT1G69080	3	180.4	55.09	0	31.0434	OK	18.2805	OK	35.2652	OK	0.950009	OK	0.725209	OK	0.479155	OK	32	arabidopsis_thaliana	AT1G69080		Adenine nucleotide alpha hydrolases-like superfamily protein [Source:TAIR;Acc:AT1G69080]	1:25971915-25973271	-	843240	NM_105578;NM_202379			response to molecule of fungal origin [GO:0002238];response to stress [GO:0006950]	hydrolase activity [GO:0016787]
AT5G44380	128.36	16931.3	111.81	0	1276.2	OK	1440.81	OK	353.687	OK	13.6629	OK	15.915	OK	8.34133	OK	32	arabidopsis_thaliana	AT5G44380		FAD-binding Berberine family protein [Source:TAIR;Acc:AT5G44380]	5:17878722-17881440	-	834464	NM_123805			response to oxidative stress [GO:0006979];response to nitrate [GO:0010167];nitrate transport [GO:0015706];oxidation-reduction process [GO:0055114]	catalytic activity [GO:0003824];UDP-N-acetylmuramate dehydrogenase activity [GO:0008762];oxidoreductase activity [GO:0016491];oxidoreductase activity, acting on CH-OH group of donors [GO:0016614];flavin adenine dinucleotide binding [GO:0050660]	cell wall [GO:0005618];plasmodesma [GO:0009506]
AT4G19420	26.3	238.6	9	0	16.9492	OK	16.0357	OK	28.8821	OK	2.98839	OK	4.22701	OK	3.14494	OK	32	arabidopsis_thaliana	AT4G19420	PAE8	Pectin acetylesterase 8 [Source:UniProtKB/Swiss-Prot;Acc:Q6DBP4]	4:10587166-10590588	-	827683	NM_202846;NM_118062			biological_process [GO:0008150];cell wall organization [GO:0071555]	hydrolase activity [GO:0016787]	extracellular region [GO:0005576];cell wall [GO:0005618]
AT1G72500	61.46	529.21	8.51	0	23.1407	OK	15.1085	OK	35.1811	OK	4.47131	OK	4.37687	OK	3.99077	OK	32	arabidopsis_thaliana	AT1G72500		LOCATED IN: plasma membrane; EXPRESSED IN: 23 plant structures; EXPRESSED DURING: 13 growth stages; CONTAINS InterPro DOMAIN/s: von Willebrand factor, type A (InterPro:IPR002035); BEST Arabidopsis thaliana protein match is: inter-alpha-trypsin inhib /.../eavy chain-related (TAIR:AT1G19110.1); Has 1407 Blast hits to 1406 proteins in 307 species: Archae - 6; Bacteria - 522; Metazoa - 484; Fungi - 5…	1:27295336-27298556	-	843582	NM_105909
AT3G25770	22.25	288.57	12.53	0	34.479	OK	34.2413	OK	49.9672	OK	5.67985	OK	2.20636	OK	5.93814	OK	32	arabidopsis_thaliana	AT3G25770	AOC2	Allene oxide cyclase 2, chloroplastic [Source:UniProtKB/Swiss-Prot;Acc:Q9LS02]	3:9406873-9407955	+	822168	NM_113476			response to cold [GO:0009409];jasmonic acid biosynthetic process [GO:0009695]	isomerase activity [GO:0016853];allene-oxide cyclase activity [GO:0046423]	chloroplast [GO:0009507];chloroplast thylakoid membrane [GO:0009535];chloroplast stroma [GO:0009570];chloroplast envelope [GO:0009941];stromule [GO:0010319]
AT3G13080	2108.9	532.57	-3.94	0	13.0097	OK	10.0881	OK	13.6313	OK	72.2784	OK	73.0666	OK	78.5364	OK	32	arabidopsis_thaliana	AT3G13080	ABCC3	ABC transporter C family member 3 [Source:UniProtKB/Swiss-Prot;Acc:Q9LK64]	3:4195786-4201265	-	820496	NM_202571;NM_202570;NM_180244;NM_112147			obsolete ATP catabolic process [GO:0006200];transport [GO:0006810];transmembrane transport [GO:0055085]	nucleotide binding [GO:0000166];ATP binding [GO:0005524];ATPase activity [GO:0016887];nucleoside-triphosphatase activity [GO:0017111];ATPase activity, coupled to transmembrane movement of substances [GO:0042626];xenobiotic-transporting ATPase activity [GO:0008559];chlorophyll catabolite transmembrane transporter activity [GO:0010290];glutathione S-conjugate-exporting ATPase activity [GO:0015431]	integral component of membrane [GO:0016021];plant-type vacuole [GO:0000325];vacuole [GO:0005773];vacuolar membrane [GO:0005774];plasmodesma [GO:0009506];apoplast [GO:0048046]
AT2G39800	407.47	1459.34	3.58	0	63.5352	OK	53.2072	OK	76.7195	OK	25.5479	OK	29.7473	OK	26.4345	OK	32	arabidopsis_thaliana	AT2G39800	P5CSA	Delta-1-pyrroline-5-carboxylate synthase A [Source:UniProtKB/Swiss-Prot;Acc:P54887]	2:16598072-16603319	-	818566	NM_201912;NM_001202786;NM_129539;NM_001202785			proline biosynthetic process [GO:0006561];metabolic process [GO:0008152];cellular amino acid biosynthetic process [GO:0008652];oxidation-reduction process [GO:0055114];response to oxidative stress [GO:0006979];response to water deprivation [GO:0009414];pollen development [GO:0009555];response to salt stress [GO:0009651];hyperosmotic salinity response [GO:0042538];root development [GO:0048364];L-p…	catalytic activity [GO:0003824];glutamate 5-kinase activity [GO:0004349];glutamate-5-semialdehyde dehydrogenase activity [GO:0004350];oxidoreductase activity [GO:0016491];oxidoreductase activity, acting on the aldehyde or oxo group of donors, NAD or NADP as acceptor [GO:0016620];transferase activity [GO:0016740];NADP binding [GO:0050661];ATP binding [GO:0005524];delta1-pyrroline-5-carboxylate syn…	cytoplasm [GO:0005737];chloroplast [GO:0009507];membrane [GO:0016020]
AT1G07640	1.41	334.88	188.98	0	18.0384	OK	17.4749	OK	48.3269	OK	0.354132	OK	0.201429	OK	0	OK	32	arabidopsis_thaliana	AT1G07640	DOF1.1	Dof zinc finger protein DOF1.1 [Source:UniProtKB/Swiss-Prot;Acc:Q8L9V6]	1:2354354-2356227	-	837277	NM_100637;NM_180607;NM_001035911			transcription, DNA-templated [GO:0006351];regulation of transcription, DNA-templated [GO:0006355];MAPK cascade [GO:0000165];regionalization [GO:0003002];protein targeting to membrane [GO:0006612];detection of biotic stimulus [GO:0009595];response to wounding [GO:0009611];response to insect [GO:0009625];salicylic acid biosynthetic process [GO:0009697];response to jasmonic acid [GO:0009753];systemi…	DNA binding [GO:0003677];metal ion binding [GO:0046872];transcription factor activity, sequence-specific DNA binding [GO:0003700];transcription regulatory region DNA binding [GO:0044212]	nucleus [GO:0005634]
AT1G44350	91.45	754.06	8.13	0	48.9247	OK	31.9412	OK	48.3625	OK	9.88846	OK	6.06247	OK	7.73236	OK	32	arabidopsis_thaliana	AT1G44350	ILL6	IAA-amino acid hydrolase ILR1-like 6 [Source:UniProtKB/Swiss-Prot;Acc:Q8VYX0]	1:16834210-16838286	-	841026	NM_103546			metabolic process [GO:0008152];jasmonic acid metabolic process [GO:0009694];response to jasmonic acid [GO:0009753];regulation of systemic acquired resistance [GO:0010112]	hydrolase activity [GO:0016787];jasmonyl-Ile conjugate hydrolase activity [GO:1990206]
AT4G19410	113.91	751.44	6.55	0	60.7701	OK	44.3455	OK	77.4107	OK	15.5597	OK	15.9693	OK	11.8016	OK	32	arabidopsis_thaliana	AT4G19410	PAE7	Pectin acetylesterase 7 [Source:UniProtKB/Swiss-Prot;Acc:Q940J8]	4:10580893-10585861	-	827681;827682	NM_001203841;NM_118061			fatty acid catabolic process [GO:0009062];actin cytoskeleton organization [GO:0030036];cell wall organization [GO:0071555]	actin binding [GO:0003779];hydrolase activity [GO:0016787]	extracellular region [GO:0005576];cell wall [GO:0005618];plant-type cell wall [GO:0009505];plasmodesma [GO:0009506];membrane [GO:0016020]
AT5G57740	42.76	315.66	7.27	0	10.4949	OK	15.9871	OK	21.1255	OK	3.27904	OK	3.06846	OK	3.63775	OK	32	arabidopsis_thaliana	AT5G57740	XBAT32	E3 ubiquitin-protein ligase XBAT32 [Source:UniProtKB/Swiss-Prot;Acc:Q6NLQ8]	5:23394585-23397650	-	835882	NM_125157			ubiquitin-dependent protein catabolic process [GO:0006511];response to auxin [GO:0009733];lateral root formation [GO:0010311];negative regulation of ethylene biosynthetic process [GO:0010366];protein ubiquitination [GO:0016567];protein autoubiquitination [GO:0051865]	ubiquitin-protein transferase activity [GO:0004842];protein binding [GO:0005515];zinc ion binding [GO:0008270];ligase activity [GO:0016874];metal ion binding [GO:0046872]
AT5G43380	0.91	376.42	292.66	0	38.2729	OK	18.25	OK	41.995	OK	0.216032	OK	0.122866	OK	0.0895101	OK	32	arabidopsis_thaliana	AT5G43380	TOPP7	Serine/threonine-protein phosphatase PP1 isozyme 7 [Source:UniProtKB/Swiss-Prot;Acc:O82733]	5:17419819-17421982	-	834356	NM_180792;NM_123704;NM_001036923				phosphoprotein phosphatase activity [GO:0004721];hydrolase activity [GO:0016787];metal ion binding [GO:0046872]
AT1G53430	88.82	576.37	6.44	0	21.9011	OK	13.3572	OK	20.7018	OK	4.16763	OK	4.35669	OK	4.36015	OK	32	arabidopsis_thaliana	AT1G53430		Leucine-rich repeat transmembrane protein kinase [Source:TAIR;Acc:AT1G53430]	1:19935163-19941088	+	841778	NM_104221;NM_001124007			protein phosphorylation [GO:0006468];phosphorylation [GO:0016310]	protein kinase activity [GO:0004672];protein serine/threonine kinase activity [GO:0004674];protein binding [GO:0005515];ATP binding [GO:0005524];kinase activity [GO:0016301];transferase activity, transferring phosphorus-containing groups [GO:0016772]	plasma membrane [GO:0005886];integral component of membrane [GO:0016021]
AT1G31710	2.59	149.89	53.78	0	7.03423	OK	6.89618	OK	9.91106	OK	0.0536268	OK	0.36604	OK	0.213831	OK	32	arabidopsis_thaliana	AT1G31710		Copper amine oxidase family protein [Source:TAIR;Acc:AT1G31710]	1:11349840-11355486	+	840058	NM_102906			tryptophan catabolic process [GO:0006569];amine metabolic process [GO:0009308];response to wounding [GO:0009611];indoleacetic acid biosynthetic process [GO:0009684];coumarin biosynthetic process [GO:0009805];oxidation-reduction process [GO:0055114]	copper ion binding [GO:0005507];primary amine oxidase activity [GO:0008131];quinone binding [GO:0048038]
AT3G22830	216.68	2003.38	9.09	0	112.457	OK	134.69	OK	243.649	OK	21.4313	OK	23.3723	OK	34.7763	OK	32	arabidopsis_thaliana	AT3G22830	HSFA6B	Heat stress transcription factor A-6b [Source:UniProtKB/Swiss-Prot;Acc:Q9LUH8]	3:8078820-8081051	+	821854	NM_113182			transcription, DNA-templated [GO:0006351];regulation of transcription, DNA-templated [GO:0006355];response to heat [GO:0009408]	transcription factor activity, sequence-specific DNA binding [GO:0003700];sequence-specific DNA binding [GO:0043565]	nucleus [GO:0005634];cytoplasm [GO:0005737]
AT5G15940	105.68	2519.11	22.77	0	217.85	OK	314.957	OK	197.245	OK	18.4089	OK	19.7787	OK	8.66567	OK	32	arabidopsis_thaliana	AT5G15940		NAD(P)-binding Rossmann-fold superfamily protein [Source:TAIR;Acc:AT5G15940]	5:5202801-5204875	+	831451	NM_121599			metabolic process [GO:0008152];oxidation-reduction process [GO:0055114]	oxidoreductase activity [GO:0016491]
AT2G37180	20.29	783.81	36.1	0	96.485	OK	109.082	OK	45.5318	OK	2.96372	OK	4.66833	OK	2.72712	OK	32	arabidopsis_thaliana	AT2G37180	PIP2-3	Aquaporin PIP2-3 [Source:UniProtKB/Swiss-Prot;Acc:P30302]	2:15617708-15619155	+	818294	NM_129274			transport [GO:0006810];water transport [GO:0006833];response to water deprivation [GO:0009414];cellular water homeostasis [GO:0009992];glycerol transport [GO:0015793];ion transmembrane transport [GO:0034220]	transporter activity [GO:0005215];water channel activity [GO:0015250];glycerol channel activity [GO:0015254]	vacuole [GO:0005773];plasma membrane [GO:0005886];integral component of plasma membrane [GO:0005887];plasmodesma [GO:0009506];membrane [GO:0016020]
AT3G55230	7.32	497.53	61.57	0	50.4943	OK	84.4463	OK	33.475	OK	1.44126	OK	1.91287	OK	0.598634	OK	32	arabidopsis_thaliana	AT3G55230	DIR24	Dirigent protein 24 [Source:UniProtKB/Swiss-Prot;Acc:Q9M3C8]	3:20471791-20472889	+	824689	NM_115381					apoplast [GO:0048046]
AT5G02230	136.61	1049.07	7.57	0	120.998	OK	87.9188	OK	143.463	OK	25.2405	OK	14.6259	OK	28.7258	OK	32	arabidopsis_thaliana	AT5G02230		Haloacid dehalogenase-like hydrolase (HAD) superfamily protein [Source:TAIR;Acc:AT5G02230]	5:448105-450654	+	831784	NM_120301;NM_180423			metabolic process [GO:0008152]	hydrolase activity [GO:0016787]
AT2G01880	13.27	275.45	19.87	0	27.6876	OK	33.4322	OK	22.7015	OK	2.82868	OK	1.60897	OK	1.40988	OK	32	arabidopsis_thaliana	AT2G01880	PAP7	Purple acid phosphatase 7 [Source:UniProtKB/Swiss-Prot;Acc:Q8S341]	2:391423-394032	-	814719	NM_126249			dephosphorylation [GO:0016311]	acid phosphatase activity [GO:0003993];hydrolase activity [GO:0016787];metal ion binding [GO:0046872]	extracellular region [GO:0005576]
AT5G65530	14.07	278.3	18.79	0	17.6583	OK	19.4382	OK	13.5763	OK	1.13861	OK	0.863532	OK	1.95475	OK	32	arabidopsis_thaliana	AT5G65530		Protein kinase superfamily protein [Source:TAIR;Acc:AT5G65530]	5:26190592-26193106	-	836679	NM_125951			protein phosphorylation [GO:0006468];transmembrane receptor protein serine/threonine kinase signaling pathway [GO:0007178];hormone-mediated signaling pathway [GO:0009755];trichome branching [GO:0010091];phosphorylation [GO:0016310];protein autophosphorylation [GO:0046777];defense response to fungus [GO:0050832]	nucleotide binding [GO:0000166];peptide receptor activity [GO:0001653];protein kinase activity [GO:0004672];protein serine/threonine kinase activity [GO:0004674];transmembrane receptor protein serine/threonine kinase activity [GO:0004675];ATP binding [GO:0005524];kinase activity [GO:0016301];transferase activity, transferring phosphorus-containing groups [GO:0016772];ubiquitin protein ligase bind…	nucleoplasm [GO:0005654];plasma membrane [GO:0005886];plasmodesma [GO:0009506];cell periphery [GO:0071944]
AT3G02620	3.21	335.75	90.12	0	36.4284	OK	35.6468	OK	15.7644	OK	0.571726	OK	0.433603	OK	0.379949	OK	32	arabidopsis_thaliana	AT3G02620	S-ACP-DES4	Acyl-[acyl-carrier-protein] desaturase 4, chloroplastic [Source:UniProtKB/Swiss-Prot;Acc:Q9M880]	3:560256-561880	+	820737	NM_111130			fatty acid metabolic process [GO:0006631];fatty acid biosynthetic process [GO:0006633];oxidation-reduction process [GO:0055114]	oxidoreductase activity [GO:0016491];acyl-[acyl-carrier-protein] desaturase activity [GO:0045300];metal ion binding [GO:0046872]	chloroplast [GO:0009507]
AT5G04120	8.02	211.48	25.54	0	20.634	OK	23.0533	OK	45.3038	OK	1.53375	OK	2.53791	OK	0.972946	OK	32	arabidopsis_thaliana	AT5G04120	IPSP	Metal-independent phosphoserine phosphatase [Source:UniProtKB/Swiss-Prot;Acc:F4KI56]	5:1120003-1121775	+	830290	NM_120494			L-serine biosynthetic process [GO:0006564];metabolic process [GO:0008152];dephosphorylation [GO:0016311];D-serine biosynthetic process [GO:0070179]	catalytic activity [GO:0003824];phosphoserine phosphatase activity [GO:0004647]	cytosol [GO:0005829]
AT1G74210	45.76	605.71	12.91	0	48.1798	OK	65.4083	OK	44.3742	OK	7.17728	OK	6.85455	OK	4.41645	OK	32	arabidopsis_thaliana	AT1G74210	GDPD5	Glycerophosphodiester phosphodiesterase GDPD5 [Source:UniProtKB/Swiss-Prot;Acc:Q9C907]	1:27910314-27912941	+	843761	NM_106081			glycerol metabolic process [GO:0006071];lipid metabolic process [GO:0006629]	phosphoric diester hydrolase activity [GO:0008081];glycerophosphodiester phosphodiesterase activity [GO:0008889]	extracellular region [GO:0005576];cell wall [GO:0005618];vacuole [GO:0005773]
AT2G40890	53.95	962.05	17.24	0	72.68	OK	64.3846	OK	41.6415	OK	5.69008	OK	6.03673	OK	3.82392	OK	32	arabidopsis_thaliana	AT2G40890	CYP98A3	Cytochrome P450 98A3 [Source:UniProtKB/Swiss-Prot;Acc:O22203]	2:17058053-17060652	-	818686	NM_180006			phenylpropanoid biosynthetic process [GO:0009699];coumarin biosynthetic process [GO:0009805];lignin biosynthetic process [GO:0009809];flavonoid biosynthetic process [GO:0009813];oxidation-reduction process [GO:0055114]	monooxygenase activity [GO:0004497];iron ion binding [GO:0005506];oxidoreductase activity, acting on paired donors, with incorporation or reduction of molecular oxygen [GO:0016705];oxidoreductase activity, acting on paired donors, with incorporation or reduction of molecular oxygen, NAD(P)H as one donor, and incorporation of one atom of oxygen [GO:0016709];heme binding [GO:0020037];identical prot…	mitochondrion [GO:0005739];endoplasmic reticulum [GO:0005783];plasma membrane [GO:0005886];integral component of membrane [GO:0016021];intracellular membrane-bounded organelle [GO:0043231]
AT1G79310	68.36	847.26	12.13	0	63.1473	OK	42.5688	OK	122.472	OK	9.09053	OK	9.53042	OK	8.61766	OK	32	arabidopsis_thaliana	AT1G79310	AMC7	Metacaspase-7 [Source:UniProtKB/Swiss-Prot;Acc:Q6XPT5]	1:29833921-29835545	+	844269	NM_106579				cysteine-type endopeptidase activity [GO:0004197]
AT1G16370	77.07	412.6	5.32	0	22.8544	OK	25.476	OK	37.6176	OK	9.29133	OK	7.65139	OK	7.32669	OK	32	arabidopsis_thaliana	AT1G16370	OCT6	Organic cation/carnitine transporter 6 [Source:UniProtKB/Swiss-Prot;Acc:Q9SA36]	1:5596694-5598447	+	838207	NM_101503			ion transport [GO:0006811];cellular response to water deprivation [GO:0042631];transmembrane transport [GO:0055085];cellular response to salt stress [GO:0071472]	ATP binding [GO:0005524];transmembrane transporter activity [GO:0022857]	plant-type vacuole membrane [GO:0009705];integral component of membrane [GO:0016021]
AT1G22910	12.21	196.1	15.74	0	14.6893	OK	19.0044	OK	16.7816	OK	1.40768	OK	2.63087	OK	1.10255	OK	32	arabidopsis_thaliana	AT1G22910		RNA-binding (RRM/RBD/RNP motifs) family protein [Source:TAIR;Acc:AT1G22910]	1:8105589-8108164	+	838898	NM_102138;NM_202160;NM_202159			mRNA splicing, via spliceosome [GO:0000398];biological_process [GO:0008150]	nucleotide binding [GO:0000166];nucleic acid binding [GO:0003676]	cellular_component [GO:0005575]
AT1G80530	479.47	100.61	-4.69	0	5.26427	OK	4.41111	OK	8.13577	OK	43.7276	OK	40.2636	OK	43.1217	OK	32	arabidopsis_thaliana	AT1G80530		Major facilitator superfamily protein [Source:TAIR;Acc:AT1G80530]	1:30277952-30280324	-	844392	NM_106701			response to karrikin [GO:0080167]	molecular_function [GO:0003674]	nucleus [GO:0005634]
AT3G15500	46.53	675.29	14.06	0	76.9201	OK	64.4225	OK	49.5581	OK	7.73501	OK	4.68543	OK	8.31146	OK	32	arabidopsis_thaliana	AT3G15500	NAC055	NAC domain-containing protein 55 [Source:UniProtKB/Swiss-Prot;Acc:Q9LDY8]	3:5234617-5236088	+	820789	NM_112418			transcription, DNA-templated [GO:0006351];regulation of transcription, DNA-templated [GO:0006355];response to water deprivation [GO:0009414];jasmonic acid mediated signaling pathway [GO:0009867]	DNA binding [GO:0003677];transcription factor activity, sequence-specific DNA binding [GO:0003700]	nucleus [GO:0005634]
AT4G00430	22.07	257.12	11.48	0	18.2984	OK	18.4135	OK	25.6712	OK	3.65993	OK	3.33188	OK	1.64275	OK	32	arabidopsis_thaliana	AT4G00430	PIP1.4	Probable aquaporin PIP1-4 [Source:UniProtKB/Swiss-Prot;Acc:Q39196]	4:185450-187627	-	827956	NM_116268;NM_202760			transport [GO:0006810];water transport [GO:0006833];response to water deprivation [GO:0009414];cellular water homeostasis [GO:0009992];glycerol transport [GO:0015793];ion transmembrane transport [GO:0034220]	transporter activity [GO:0005215];water channel activity [GO:0015250];glycerol channel activity [GO:0015254]	vacuole [GO:0005773];plasma membrane [GO:0005886];integral component of plasma membrane [GO:0005887];plasmodesma [GO:0009506];membrane [GO:0016020];integral component of membrane [GO:0016021]
AT4G02230	1507.14	271.12	-5.48	0	43.0977	OK	28.7705	OK	57.7711	OK	374.37	OK	367.277	OK	349.657	OK	32	arabidopsis_thaliana	AT4G02230	RPL19C	60S ribosomal protein L19-3 [Source:UniProtKB/Swiss-Prot;Acc:P49693]	4:979170-980670	-	828099	NM_116456			translation [GO:0006412]	structural constituent of ribosome [GO:0003735]	intracellular [GO:0005622];cytosol [GO:0005829];ribosome [GO:0005840];plasma membrane [GO:0005886];cytosolic large ribosomal subunit [GO:0022625];cytosolic ribosome [GO:0022626]
AT1G08650	95.06	366.17	3.83	0	30.0984	OK	31.3981	OK	37.1834	OK	12.6674	OK	13.4585	OK	13.9802	OK	32	arabidopsis_thaliana	AT1G08650	PPCK1	Phosphoenolpyruvate carboxylase kinase 1 [Source:UniProtKB/Swiss-Prot;Acc:Q9SPK4]	1:2752154-2753703	+	837387	NM_100738;NM_001198012			protein phosphorylation [GO:0006468];response to light stimulus [GO:0009416];abscisic acid-activated signaling pathway [GO:0009738];regulation of signal transduction [GO:0009966];peptidyl-serine phosphorylation [GO:0018105];intracellular signal transduction [GO:0035556];protein autophosphorylation [GO:0046777];response to cycloheximide [GO:0046898];phosphorylation [GO:0016310]	protein kinase activity [GO:0004672];protein serine/threonine kinase activity [GO:0004674];calmodulin-dependent protein kinase activity [GO:0004683];calmodulin binding [GO:0005516];ATP binding [GO:0005524];calcium-dependent protein serine/threonine kinase activity [GO:0009931];nucleotide binding [GO:0000166];kinase activity [GO:0016301];transferase activity, transferring phosphorus-containing gro…	nucleus [GO:0005634];cytoplasm [GO:0005737];plasma membrane [GO:0005886]
AT4G37730	6.03	553.25	80.49	0	27.6494	OK	29.6899	OK	124.825	OK	0.616563	OK	1.28592	OK	0.921929	OK	32	arabidopsis_thaliana	AT4G37730	AtbZIP7	basic leucine-zipper 7 [Source:TAIR;Acc:AT4G37730]	4:17723666-17724915	+	829929	NM_119935			regulation of transcription, DNA-templated [GO:0006355]	transcription factor activity, sequence-specific DNA binding [GO:0003700];sequence-specific DNA binding [GO:0043565]
AT3G05380	483.82	104.57	-4.62	0	2.3745	OK	2.87222	OK	4.1192	OK	21.1557	OK	22.9251	OK	24.5083	OK	32	arabidopsis_thaliana	AT3G05380	ALY2	Protein ALWAYS EARLY 2 [Source:UniProtKB/Swiss-Prot;Acc:Q6A333]	3:1539527-1546469	+	819702	NM_001125108;NM_001202884;NM_111411;NM_001035566;NM_001202883			transcription, DNA-templated [GO:0006351];cell cycle [GO:0007049]	DNA binding [GO:0003677];chromatin binding [GO:0003682]	transcriptional repressor complex [GO:0017053];nucleus [GO:0005634]
AT3G63010	278.55	1116.15	3.99	0	71.2874	OK	65.584	OK	72.9687	OK	28.2173	OK	24.0383	OK	29.0357	OK	32	arabidopsis_thaliana	AT3G63010	GID1B	Gibberellin receptor GID1B [Source:UniProtKB/Swiss-Prot;Acc:Q9LYC1]	3:23289425-23291486	+	825476	NM_116166			metabolic process [GO:0008152];response to gibberellin [GO:0009739];gibberellic acid mediated signaling pathway [GO:0009740];positive regulation of gibberellic acid mediated signaling pathway [GO:0009939];gibberellin mediated signaling pathway [GO:0010476];floral organ morphogenesis [GO:0048444]	hydrolase activity [GO:0016787]	nucleus [GO:0005634]
AT3G06433	11.11	170.7	14.75	0	3.94146	OK	6.31456	OK	6.37688	OK	0.530667	OK	0.490502	OK	0.595119	OK	32	arabidopsis_thaliana	AT3G06433		pseudogene of nodulin MtN3 family protein [Source:TAIR;Acc:AT3G06433]	3:1958901-1962344	+
AT4G18380	125.23	959.7	7.57	0	77.2173	OK	66.1577	OK	60.5451	OK	15.7542	OK	14.1122	OK	12.3806	OK	32	arabidopsis_thaliana	AT4G18380		F-box protein At4g18380 [Source:UniProtKB/Swiss-Prot;Acc:O49508]	4:10157887-10159748	+	827567	NM_001203832;NM_117949				protein binding [GO:0005515]
AT1G22540	20.9	184.4	8.67	0	8.16742	OK	10.804	OK	11.9873	OK	1.34046	OK	2.05534	OK	1.85911	OK	32	arabidopsis_thaliana	AT1G22540	NPF5.10	Protein NRT1/ PTR FAMILY 5.10 [Source:UniProtKB/Swiss-Prot;Acc:Q0WP01]	1:7964042-7966436	+	838860	NM_102103			transport [GO:0006810];oligopeptide transport [GO:0006857]	transporter activity [GO:0005215]	membrane [GO:0016020];integral component of membrane [GO:0016021]
AT1G74950	2078.12	8080.39	3.87	0	775.997	OK	705.362	OK	842.255	OK	289.694	OK	303.309	OK	323.534	OK	32	arabidopsis_thaliana	AT1G74950	TIFY10B	Protein TIFY 10B [Source:UniProtKB/Swiss-Prot;Acc:Q9S7M2]	1:28148575-28150444	-	843834	NM_106153			transcription, DNA-templated [GO:0006351];regulation of transcription, DNA-templated [GO:0006355];defense response [GO:0006952];response to wounding [GO:0009611];response to jasmonic acid [GO:0009753]		nucleus [GO:0005634]
AT3G23150	252.69	14.53	-16.4	0	0.80647	OK	0.400456	OK	0.476512	OK	12.5486	OK	15.3212	OK	17.8474	OK	32	arabidopsis_thaliana	AT3G23150	ETR2	Ethylene receptor 2 [Source:UniProtKB/Swiss-Prot;Acc:Q0WPQ2]	3:8254663-8257735	+	821891	NM_113216			phosphorelay signal transduction system [GO:0000160];signal transduction [GO:0007165];ethylene-activated signaling pathway [GO:0009873];negative regulation of ethylene-activated signaling pathway [GO:0010105];peptidyl-histidine phosphorylation [GO:0018106];signal transduction by protein phosphorylation [GO:0023014];response to stimulus [GO:0050896]	phosphorelay sensor kinase activity [GO:0000155];phosphorelay response regulator activity [GO:0000156];protein histidine kinase activity [GO:0004673];protein serine/threonine kinase activity [GO:0004674];receptor activity [GO:0004872];protein binding [GO:0005515];ATP binding [GO:0005524];histidine phosphotransfer kinase activity [GO:0009927];ethylene receptor activity [GO:0038199];metal ion bindi…	endoplasmic reticulum [GO:0005783];endoplasmic reticulum membrane [GO:0005789];integral component of membrane [GO:0016021]
AT1G11130	219.94	7.52	-27.63	0	0.136236	OK	0.270594	OK	0.482979	OK	12.6379	OK	13.5477	OK	14.2132	OK	32	arabidopsis_thaliana	AT1G11130	SUB	Protein STRUBBELIG [Source:UniProtKB/Swiss-Prot;Acc:Q8RWZ1]	1:3722857-3727450	+	837654	NM_100986			cell morphogenesis [GO:0000902];protein phosphorylation [GO:0006468];transmembrane receptor protein serine/threonine kinase signaling pathway [GO:0007178];hormone-mediated signaling pathway [GO:0009755];positive regulation of atrichoblast fate specification [GO:0010059];positive regulation of trichoblast fate specification [GO:0010063];root meristem specification [GO:0010071];leaf vascular tissue…	peptide receptor activity [GO:0001653];protein kinase activity [GO:0004672];transmembrane receptor protein serine/threonine kinase activity [GO:0004675];receptor signaling protein serine/threonine kinase activity [GO:0004702];protein binding [GO:0005515];ATP binding [GO:0005524];kinase activity [GO:0016301];transferase activity, transferring phosphorus-containing groups [GO:0016772];ubiquitin pro…	plasma membrane [GO:0005886];plasmodesma [GO:0009506];integral component of membrane [GO:0016021]
AT2G45740	217.7	11.45	-17.38	0	1.55641	OK	0.578438	OK	1.8415	OK	40.2537	OK	36.7495	OK	36.1877	OK	32	arabidopsis_thaliana	AT2G45740	PEX11D	Peroxisomal membrane protein 11D [Source:UniProtKB/Swiss-Prot;Acc:O80845]	2:18839586-18841403	+	819182	NM_130137;NM_001036467;NM_180110			peroxisome organization [GO:0007031];peroxisome fission [GO:0016559];regulation of peroxisome size [GO:0044375]	identical protein binding [GO:0042802]	mitochondrion [GO:0005739];peroxisome [GO:0005777];integral component of peroxisomal membrane [GO:0005779];chloroplast [GO:0009507]
AT5G21940	578.37	3123.45	5.36	0	383.864	OK	290.237	OK	347.933	OK	100.625	OK	85.9187	OK	106.928	OK	32	arabidopsis_thaliana	AT5G21940		unknown protein; BEST Arabidopsis thaliana protein match is: unknown protein (TAIR:AT3G43850.1); Has 30201 Blast hits to 17322 proteins in 780 species: Archae - 12; Bacteria - 1396; Metazoa - 17338; Fungi - 3422; Plants - 5037; Viruses - 0; Other Eu /.../es - 2996 (source: NCBI BLink). [Source:TAIR;Acc:AT5G21940]	5:7249268-7250539	-	832254	NM_147877			biological_process [GO:0008150]	protein binding [GO:0005515]
AT2G15970	289.35	3073.11	10.4	0	489.081	OK	488.48	OK	382.298	OK	59.1917	OK	52.1379	OK	89.2047	OK	32	arabidopsis_thaliana	AT2G15970	COR413PM1	Cold-regulated 413 plasma membrane protein 1 [Source:UniProtKB/Swiss-Prot;Acc:Q9XIM7]	2:6950041-6951192	+	816092	NM_127156;NM_001202604			cold acclimation [GO:0009631];response to abscisic acid [GO:0009737];cellular response to water deprivation [GO:0042631]		vacuole [GO:0005773];plasma membrane [GO:0005886];integral component of membrane [GO:0016021]
AT1G78310	82.29	346.53	4.2	0	29.8726	OK	25.1065	OK	38.2379	OK	11.6124	OK	10.5479	OK	11.4861	OK	32	arabidopsis_thaliana	AT1G78310	VQ9	VQ motif-containing protein 9 [Source:UniProtKB/Swiss-Prot;Acc:Q9M9F0]	1:29463656-29465053	-	844166	NM_106480					nucleus [GO:0005634]
AT5G26740	96.72	436.47	4.49	0	23.628	OK	28.6693	OK	33.1262	OK	10.1473	OK	10.2452	OK	8.97978	OK	32	arabidopsis_thaliana	AT5G26740		Protein of unknown function (DUF300) [Source:TAIR;Acc:AT5G26740]	5:9291928-9294687	+	832714	NM_001085156;NM_180540;NM_203107
AT2G46590	7.61	281.36	34.64	0	16.3479	OK	16.3194	OK	46.9914	OK	0.729046	OK	1.32634	OK	1.14209	OK	32	arabidopsis_thaliana	AT2G46590	DOF2.5	Dof zinc finger protein DOF2.5 [Source:UniProtKB/Swiss-Prot;Acc:Q9ZPY0]	2:19133040-19135289	+	819271	NM_001036472;NM_130224			transcription, DNA-templated [GO:0006351];regulation of transcription, DNA-templated [GO:0006355];response to cold [GO:0009409];response to light stimulus [GO:0009416];seed germination [GO:0009845]	DNA binding [GO:0003677];transcription factor activity, sequence-specific DNA binding [GO:0003700];metal ion binding [GO:0046872]	nucleus [GO:0005634]
AT1G22230	1.37	250.54	145.74	0	15.718	OK	21.8875	OK	40.1266	OK	0.406378	OK	0.115575	OK	0.101274	OK	32	arabidopsis_thaliana	AT1G22230		unknown protein; LOCATED IN: chloroplast; BEST Arabidopsis thaliana protein match is: unknown protein (TAIR:AT1G78110.1); Has 2358 Blast hits to 1759 proteins in 159 species: Archae - 2; Bacteria - 36; Metazoa - 1046; Fungi - 203; Plants - 157; Viru /.../72; Other Eukaryotes - 842 (source: NCBI BLink). [Source:TAIR;Acc:AT1G22230]	1:7849861-7851122	+	838828	NM_102073
AT3G05560	1190.88	287.48	-4.12	0	42.787	OK	45.8997	OK	73.2225	OK	351.77	OK	338.683	OK	320.08	OK	32	arabidopsis_thaliana	AT3G05560	RPL22B	60S ribosomal protein L22-2 [Source:UniProtKB/Swiss-Prot;Acc:Q9M9W1]	3:1614178-1615506	+	819722	NM_111429;NM_202500;NM_001084643			translation [GO:0006412]	structural constituent of ribosome [GO:0003735]	intracellular [GO:0005622];nucleolus [GO:0005730];cytosol [GO:0005829];ribosome [GO:0005840];plasma membrane [GO:0005886];plasmodesma [GO:0009506];cytosolic large ribosomal subunit [GO:0022625];cytosolic ribosome [GO:0022626]
AT1G51190	511.73	48.21	-10.17	0	2.12033	OK	1.39349	OK	4.80862	OK	37.2136	OK	42.1449	OK	47.521	OK	32	arabidopsis_thaliana	AT1G51190	PLT2	AP2-like ethylene-responsive transcription factor PLT2 [Source:UniProtKB/Swiss-Prot;Acc:Q5YGP7]	1:18977284-18980618	+	841542	NM_103997			transcription, DNA-templated [GO:0006351];regulation of transcription, DNA-templated [GO:0006355];multicellular organism development [GO:0007275];pattern specification process [GO:0007389];auxin-activated signaling pathway [GO:0009734];ethylene-activated signaling pathway [GO:0009873];stem cell population maintenance [GO:0019827];root development [GO:0048364]	DNA binding [GO:0003677];transcription factor activity, sequence-specific DNA binding [GO:0003700]	nucleus [GO:0005634]
AT3G22600	19.68	858.18	40.14	0	169.909	OK	183.242	OK	93.2522	OK	8.99051	OK	3.75713	OK	2.74352	OK	32	arabidopsis_thaliana	AT3G22600		Bifunctional inhibitor/lipid-transfer protein/seed storage 2S albumin superfamily protein [Source:TAIR;Acc:AT3G22600]	3:8006508-8007471	-	821832	NM_113159			lipid transport [GO:0006869];response to nitrate [GO:0010167];nitrate transport [GO:0015706]	peptidase activity [GO:0008233];lipid binding [GO:0008289]	anchored component of membrane [GO:0031225]
AT2G30490	692.6	4885.12	6.97	0	352.502	OK	316.996	OK	283.802	OK	67.6162	OK	63.3109	OK	81.1383	OK	32	arabidopsis_thaliana	AT2G30490	CYP73A5	Trans-cinnamate 4-monooxygenase [Source:UniProtKB/Swiss-Prot;Acc:P92994]	2:12993663-12995770	-	817599	NM_128601			ubiquinone biosynthetic process [GO:0006744];pollen development [GO:0009555];phenylpropanoid metabolic process [GO:0009698];lignin metabolic process [GO:0009808];developmental process [GO:0032502];growth [GO:0040007];secondary metabolite biosynthetic process [GO:0044550];oxidation-reduction process [GO:0055114];response to karrikin [GO:0080167]	monooxygenase activity [GO:0004497];iron ion binding [GO:0005506];electron carrier activity [GO:0009055];oxidoreductase activity [GO:0016491];oxidoreductase activity, acting on paired donors, with incorporation or reduction of molecular oxygen [GO:0016705];trans-cinnamate 4-monooxygenase activity [GO:0016710];heme binding [GO:0020037];identical protein binding [GO:0042802];metal ion binding [GO:0…	vacuolar membrane [GO:0005774];endoplasmic reticulum [GO:0005783];Golgi apparatus [GO:0005794];plasma membrane [GO:0005886];plant-type cell wall [GO:0009505];plasmodesma [GO:0009506];membrane [GO:0016020];integral component of membrane [GO:0016021]
AT3G63300	48.52	232.48	4.76	0	11.8627	OK	12.1812	OK	17.2109	OK	4.3822	OK	4.24316	OK	4.57897	OK	32	arabidopsis_thaliana	AT3G63300	FKD1	FORKED 1 [Source:TAIR;Acc:AT3G63300]	3:23384988-23387842	+	825505	NM_116195;NM_202756			response to auxin [GO:0009733];auxin-activated signaling pathway [GO:0009734];phloem or xylem histogenesis [GO:0010087];leaf vascular tissue pattern formation [GO:0010305];regulation of cell proliferation [GO:0042127]
AT4G36930	323.05	14.85	-19.84	0	0.829738	OK	0.412009	OK	2.57386	OK	34.5381	OK	36.0168	OK	48.9387	OK	32	arabidopsis_thaliana	AT4G36930	SPT	Transcription factor SPATULA [Source:UniProtKB/Swiss-Prot;Acc:Q9FUA4]	4:17414127-17416294	+	829847	NM_119857			transcription, DNA-templated [GO:0006351];circadian rhythm [GO:0007623];response to cold [GO:0009409];response to red light [GO:0010114];fruit development [GO:0010154];negative regulation of seed germination [GO:0010187];carpel development [GO:0048440]	DNA binding [GO:0003677];transcription factor activity, sequence-specific DNA binding [GO:0003700];protein dimerization activity [GO:0046983]	nucleus [GO:0005634]
AT5G04470	4.3	173.98	38.44	0	20.5001	OK	32.9813	OK	41.698	OK	0.914277	OK	2.08019	OK	0.546837	OK	32	arabidopsis_thaliana	AT5G04470	SIM	Cyclin-dependent protein kinase inhibitor SIM [Source:UniProtKB/Swiss-Prot;Acc:Q9LZ78]	5:1266625-1267416	-	830326	NM_120529			trichome differentiation [GO:0010026];DNA endoreduplication [GO:0042023];negative regulation of cyclin-dependent protein serine/threonine kinase activity [GO:0045736];negative regulation of mitotic nuclear division [GO:0045839]	cyclin-dependent protein serine/threonine kinase inhibitor activity [GO:0004861]	nucleus [GO:0005634]
AT1G01620	594.26	2407.7	4.04	0	234.732	OK	216.661	OK	233.977	OK	82.6936	OK	95.0962	OK	86.224	OK	32	arabidopsis_thaliana	AT1G01620	PIP1-3	Aquaporin PIP1-3 [Source:UniProtKB/Swiss-Prot;Acc:Q08733]	1:225665-227302	-	839235	NM_100044;NM_001083972			transport [GO:0006810];water transport [GO:0006833];response to water deprivation [GO:0009414];cellular water homeostasis [GO:0009992];glycerol transport [GO:0015793];ion transmembrane transport [GO:0034220]	transporter activity [GO:0005215];water channel activity [GO:0015250];glycerol channel activity [GO:0015254]	vacuole [GO:0005773];plasma membrane [GO:0005886];integral component of plasma membrane [GO:0005887];plasmodesma [GO:0009506];chloroplast [GO:0009507];membrane [GO:0016020];integral component of membrane [GO:0016021]
AT4G36900	99.85	442.32	4.4	0	55.9967	OK	51.6698	OK	60.1805	OK	21.3686	OK	17.2998	OK	19.7331	OK	32	arabidopsis_thaliana	AT4G36900	RAP2-10	Ethylene-responsive transcription factor RAP2-10 [Source:UniProtKB/Swiss-Prot;Acc:Q9SW63]	4:17388814-17389837	+	829843	NM_119854			transcription, DNA-templated [GO:0006351];regulation of transcription, DNA-templated [GO:0006355];ethylene-activated signaling pathway [GO:0009873]	DNA binding [GO:0003677];transcription factor activity, sequence-specific DNA binding [GO:0003700]	nucleus [GO:0005634]
AT1G70420	373.09	72.97	-5.04	0	8.80872	OK	6.37875	OK	8.29503	OK	58.6011	OK	61.948	OK	64.9434	OK	32	arabidopsis_thaliana	AT1G70420		Protein of unknown function (DUF1645) [Source:TAIR;Acc:AT1G70420]	1:26539574-26540762	-	843378	NM_105710			response to karrikin [GO:0080167]
AT3G44326	32.42	456.74	13.74	0	46.76	OK	50.5963	OK	35.876	OK	4.87638	OK	6.72775	OK	3.6199	OK	32	arabidopsis_thaliana	AT3G44326		F-box protein At3g44326 [Source:UniProtKB/Swiss-Prot;Acc:Q2V3R1]	3:16000879-16002118	-	3769632	NM_001035730				protein binding [GO:0005515]
AT4G17900	59.6	285.19	4.75	0	25.7978	OK	28.5628	OK	30.5888	OK	8.29222	OK	9.58795	OK	9.40266	OK	32	arabidopsis_thaliana	AT4G17900		PLATZ transcription factor family protein [Source:TAIR;Acc:AT4G17900]	4:9945870-9948078	+	827514	NM_117900;NM_001084935			biological_process [GO:0008150]
AT1G77450	276.04	906.57	3.27	0	93.8489	OK	96.9379	OK	124.942	OK	43.0915	OK	47.9501	OK	56.8048	OK	32	arabidopsis_thaliana	AT1G77450	anac032	NAC domain containing protein 32 [Source:TAIR;Acc:AT1G77450]	1:29099954-29101261	+	844081	NM_106394			transcription, DNA-templated [GO:0006351];regulation of transcription, DNA-templated [GO:0006355];toxin catabolic process [GO:0009407];response to cyclopentenone [GO:0010583]	DNA binding [GO:0003677];transcription factor activity, sequence-specific DNA binding [GO:0003700]	nucleus [GO:0005634]
AT3G14170	17.89	303.8	16.38	0	20.0942	OK	22.7315	OK	14.3613	OK	1.14549	OK	1.60974	OK	1.7464	OK	32	arabidopsis_thaliana	AT3G14170		Plant protein of unknown function (DUF936) [Source:TAIR;Acc:AT3G14170]	3:4695965-4698120	-	820634	NM_112273			biological_process [GO:0008150]
AT5G62630	4.57	134.37	27.79	0	6.08207	OK	5.26356	OK	9.62586	OK	0.51667	OK	0.293886	OK	0.257521	OK	32	arabidopsis_thaliana	AT5G62630	HIPL2	HIPL2 protein [Source:UniProtKB/Swiss-Prot;Acc:Q94F08]	5:25143595-25146459	-	836384	NM_125658			carbohydrate metabolic process [GO:0005975]	catalytic activity [GO:0003824];oxidoreductase activity, acting on the CH-OH group of donors, quinone or similar compound as acceptor [GO:0016901];quinone binding [GO:0048038]	plasma membrane [GO:0005886];anchored component of membrane [GO:0031225];anchored component of plasma membrane [GO:0046658]
AT5G60580	6.93	134.12	18.4	0	7.55503	OK	5.53438	OK	10.869	OK	0.708746	OK	0.406403	OK	0.917355	OK	32	arabidopsis_thaliana	AT5G60580		RING/U-box superfamily protein [Source:TAIR;Acc:AT5G60580]	5:24353824-24356962	+	836179	NM_125451;NM_001037035;NM_180900;NM_180901			biological_process [GO:0008150]	zinc ion binding [GO:0008270]
AT5G46890	11.18	239.88	20.64	0	62.1663	OK	67.6245	OK	47.6657	OK	5.1582	OK	5.28124	OK	2.57097	OK	32	arabidopsis_thaliana	AT5G46890		Bifunctional inhibitor/lipid-transfer protein/seed storage 2S albumin superfamily protein [Source:TAIR;Acc:AT5G46890]	5:19036296-19036916	-	834734	NM_124060
AT5G24490	207.51	17.46	-11.42	0	1.76239	OK	1.31268	OK	1.17149	OK	32.1278	OK	34.0901	OK	32.908	OK	32	arabidopsis_thaliana	AT5G24490		30S ribosomal protein, putative [Source:TAIR;Acc:AT5G24490]	5:8365601-8367460	+	832520	NM_122357			primary metabolic process [GO:0044238]		ribosome [GO:0005840];chloroplast [GO:0009507];chloroplast thylakoid [GO:0009534];chloroplast stroma [GO:0009570]
AT5G57685	1.59	202.4	104.76	0	23.5585	OK	39.991	OK	32.7763	OK	0.325791	OK	0.370625	OK	0.487146	OK	32	arabidopsis_thaliana	AT5G57685	GDU3	Protein GLUTAMINE DUMPER 3 [Source:UniProtKB/Swiss-Prot;Acc:Q9FHH5]	5:23366004-23366867	-	835875	NM_148146			amino acid transport [GO:0006865];response to virus [GO:0009615];modulation by virus of host morphology or physiology [GO:0019048];secretion by cell [GO:0032940];regulation of amino acid export [GO:0080143]		integral component of membrane [GO:0016021]
AT5G06839	2.73	708.93	197.35	0	51.1406	OK	50.9028	OK	10.3321	OK	0.298365	OK	0.14615	OK	0.256065	OK	32	arabidopsis_thaliana	AT5G06839	TGA10	bZIP transcription factor family protein [Source:TAIR;Acc:AT5G06839]	5:2120527-2126456	+	830575	NM_001203315;NM_001085069;NM_180453			transcription, DNA-templated [GO:0006351];regulation of transcription, DNA-templated [GO:0006355]	transcription factor activity, sequence-specific DNA binding [GO:0003700];sequence-specific DNA binding [GO:0043565]
AT1G14780	37.35	241.89	6.36	0	10.6006	OK	12.2721	OK	15.0593	OK	3.02575	OK	2.02841	OK	3.55483	OK	32	arabidopsis_thaliana	AT1G14780		MACPF domain-containing protein At1g14780 [Source:UniProtKB/Swiss-Prot;Acc:Q8L612]	1:5090990-5094152	+	838043	NM_101347			plant-type hypersensitive response [GO:0009626]
AT5G55230	487.06	116.64	-4.15	0	5.14734	OK	5.34962	OK	8.11619	OK	36.2498	OK	37.8295	OK	43.799	OK	32	arabidopsis_thaliana	AT5G55230	MAP65-1	65-kDa microtubule-associated protein 1 [Source:UniProtKB/Swiss-Prot;Acc:Q9FLP0]	5:22401997-22405492	+	835616	NM_001203613;NM_124905			microtubule cytoskeleton organization [GO:0000226];cytokinesis [GO:0000910];mitotic nuclear division [GO:0007067];cortical microtubule organization [GO:0043622]	microtubule binding [GO:0008017];protein dimerization activity [GO:0046983]	nucleus [GO:0005634];spindle [GO:0005819];microtubule [GO:0005874];cell cortex [GO:0005938];phragmoplast [GO:0009524]
AT1G03080	370.37	1473.45	3.96	0	30.0736	OK	24.2002	OK	29.5008	OK	10.12	OK	11.2254	OK	11.3661	OK	32	arabidopsis_thaliana	AT1G03080	NET1D	Protein NETWORKED 1D [Source:UniProtKB/Swiss-Prot;Acc:F4HZB5]	1:731611-738056	-	838350	NM_100190			double-strand break repair [GO:0006302];DNA recombination [GO:0006310];protein targeting to membrane [GO:0006612];biological_process [GO:0008150];positive regulation of flavonoid biosynthetic process [GO:0009963];regulation of plant-type hypersensitive response [GO:0010363];phosphorylation [GO:0016310]	molecular_function [GO:0003674];DNA binding [GO:0003677];actin binding [GO:0003779];kinase activity [GO:0016301]	plasma membrane [GO:0005886]
AT1G03410	3.64	177.13	44.05	0	7.87447	OK	8.72441	OK	5.62688	OK	0.175595	OK	0.2497	OK	0.218802	OK	32	arabidopsis_thaliana	AT1G03410	2A6	1-aminocyclopropane-1-carboxylate oxidase homolog 5 [Source:UniProtKB/Swiss-Prot;Acc:Q43383]	1:844436-847683	-	838763	NM_100223			oxidation-reduction process [GO:0055114]	oxidoreductase activity [GO:0016491];oxidoreductase activity, acting on paired donors, with incorporation or reduction of molecular oxygen, 2-oxoglutarate as one donor, and incorporation of one atom each of oxygen into both donors [GO:0016706];metal ion binding [GO:0046872]
AT2G04025	316.33	7.5	-40.68	0	0.785763	OK	3.51156	OK	3.13387	OK	103.38	OK	151.891	OK	206.107	OK	32	arabidopsis_thaliana	AT2G04025	RGF3	Root meristem growth factor 3 [Source:UniProtKB/Swiss-Prot;Acc:Q6ID76]	2:1276777-1277734	-	814929	NM_126438			positive regulation of cell proliferation [GO:0008284];regulation of root meristem growth [GO:0010082];positive regulation of gene expression [GO:0010628];cell differentiation [GO:0030154]	growth factor activity [GO:0008083]	extracellular space [GO:0005615]
AT5G49440	0	1322.34	2875.11	0	157.121	OK	100.399	OK	97.6449	OK	0	OK	0	OK	0	OK	32	arabidopsis_thaliana	AT5G49440		unknown protein; Has 30201 Blast hits to 17322 proteins in 780 species: Archae - 12; Bacteria - 1396; Metazoa - 17338; Fungi - 3422; Plants - 5037; Viruses - 0; Other Eukaryotes - 2996 (source: NCBI BLink). [Source:TAIR;Acc:AT5G49440]	5:20048239-20049597	+	835004	NM_124321			biological_process [GO:0008150]
AT5G23570	238.45	11.3	-19.61	0	0.248294	OK	0.369873	OK	1.32036	OK	18.1053	OK	20.2819	OK	21.8013	OK	32	arabidopsis_thaliana	AT5G23570	SGS3	Protein SUPPRESSOR OF GENE SILENCING 3 [Source:UniProtKB/Swiss-Prot;Acc:Q9LDX1]	5:7943124-7946050	+	832422	NM_122263			virus induced gene silencing [GO:0009616];wax biosynthetic process [GO:0010025];vegetative phase change [GO:0010050];production of ta-siRNAs involved in RNA interference [GO:0010267];viral process [GO:0016032];gene silencing by RNA [GO:0031047];regulation of defense response to virus [GO:0050688];defense response to virus [GO:0051607];RNA phosphodiester bond hydrolysis, endonucleolytic [GO:009050…	ribonuclease P activity [GO:0004526]	nucleolar ribonuclease P complex [GO:0005655];cytoplasm [GO:0005737];endoplasmic reticulum [GO:0005783];cytosol [GO:0005829];perinuclear region of cytoplasm [GO:0048471]
AT4G15120	5.9	147.99	23.78	0	29.3245	OK	18.4378	OK	25.5681	OK	1.01909	OK	1.54577	OK	2.03175	OK	32	arabidopsis_thaliana	AT4G15120		VQ motif-containing protein [Source:TAIR;Acc:AT4G15120]	4:8634725-8635561	+	827178	NM_117601			biological_process [GO:0008150]
AT5G51600	216.2	21.67	-9.67	0	0.82169	OK	0.765025	OK	1.43376	OK	15.025	OK	13.4448	OK	16.6215	OK	32	arabidopsis_thaliana	AT5G51600	MAP65-3	65-kDa microtubule-associated protein 3 [Source:UniProtKB/Swiss-Prot;Acc:Q9FHM4]	5:20960911-20964484	-	835234	NM_124539			microtubule cytoskeleton organization [GO:0000226];nuclear division [GO:0000280];cytokinesis [GO:0000910];cytokinesis by cell plate formation [GO:0000911];mitotic nuclear division [GO:0007067];response to nematode [GO:0009624];microtubule polymerization [GO:0046785];formation by symbiont of syncytium involving giant cell for nutrient acquisition from host [GO:0052096]	microtubule binding [GO:0008017]	nucleus [GO:0005634];microtubule [GO:0005874];phragmoplast [GO:0009524];preprophase band [GO:0009574];cortical microtubule [GO:0055028]
AT2G37860	390.07	57.72	-6.71	0	3.2689	OK	4.3285	OK	6.398	OK	50.3707	OK	49.9398	OK	42.2263	OK	32	arabidopsis_thaliana	AT2G37860	LCD1	Protein of unknown function (DUF3411) [Source:TAIR;Acc:AT2G37860]	2:15856630-15858920	+	818362	NM_179957;NM_001036429;NM_179956			response to reactive oxygen species [GO:0000302];photoperiodism [GO:0009648];leaf development [GO:0048366]		chloroplast [GO:0009507];plastid [GO:0009536];chloroplast envelope [GO:0009941];membrane [GO:0016020]
AT2G26290	2.8	387.21	115.27	0	47.4387	OK	29.4321	OK	15.0485	OK	0.36715	OK	0.522094	OK	0.274494	OK	32	arabidopsis_thaliana	AT2G26290	ARSK1	root-specific kinase 1 [Source:TAIR;Acc:AT2G26290]	2:11192137-11194259	-	817169	NM_128186			protein phosphorylation [GO:0006468];transmembrane receptor protein serine/threonine kinase signaling pathway [GO:0007178];hormone-mediated signaling pathway [GO:0009755];phosphorylation [GO:0016310];protein autophosphorylation [GO:0046777];root hair cell differentiation [GO:0048765]	peptide receptor activity [GO:0001653];protein kinase activity [GO:0004672];protein serine/threonine kinase activity [GO:0004674];transmembrane receptor protein serine/threonine kinase activity [GO:0004675];ATP binding [GO:0005524];kinase activity [GO:0016301];transferase activity, transferring phosphorus-containing groups [GO:0016772];ubiquitin protein ligase binding [GO:0031625]	plasma membrane [GO:0005886];plasmodesma [GO:0009506]
AT5G20490	406.01	1533.57	3.76	0	31.5907	OK	32.2371	OK	32.395	OK	12.542	OK	13.5658	OK	14.0845	OK	32	arabidopsis_thaliana	AT5G20490	XIK	Myosin family protein with Dil domain [Source:TAIR;Acc:AT5G20490]	5:6926623-6937506	-	832171	NM_001161252;NM_122056				nucleotide binding [GO:0000166];motor activity [GO:0003774];protein binding [GO:0005515];ATP binding [GO:0005524]	myosin complex [GO:0016459]
AT3G49190	131.4	10654.2	70.94	0	773.818	OK	1110.77	OK	269.675	OK	13.3373	OK	18.705	OK	10.9739	OK	32	arabidopsis_thaliana	AT3G49190		O-acyltransferase (WSD1-like) family protein [Source:TAIR;Acc:AT3G49190]	3:18231845-18234391	-	824080	NM_114778			glycerolipid biosynthetic process [GO:0045017]	diacylglycerol O-acyltransferase activity [GO:0004144];transferase activity [GO:0016740];transferase activity, transferring acyl groups [GO:0016746]
AT5G42980	576.93	5564.54	9.47	0	1421.2	OK	970.518	OK	928.736	OK	179.146	OK	167.961	OK	199.726	OK	32	arabidopsis_thaliana	AT5G42980	TRX3	Thioredoxin H3 [Source:UniProtKB/Swiss-Prot;Acc:Q42403]	5:17242607-17243912	+	834313	NM_123664			sulfate assimilation [GO:0000103];protein folding [GO:0006457];glycerol ether metabolic process [GO:0006662];response to heat [GO:0009408];response to cytokinin [GO:0009735];response to microbial phytotoxin [GO:0010188];heat acclimation [GO:0010286];cellular response to oxidative stress [GO:0034599];cell redox homeostasis [GO:0045454];defense response to fungus [GO:0050832];protein oligomerizatio…	electron carrier activity [GO:0009055];protein disulfide oxidoreductase activity [GO:0015035];oxidoreductase activity, acting on a sulfur group of donors, disulfide as acceptor [GO:0016671]	cell wall [GO:0005618];mitochondrion [GO:0005739];vacuole [GO:0005773];Golgi apparatus [GO:0005794];cytosol [GO:0005829];plasma membrane [GO:0005886];plasmodesma [GO:0009506];chloroplast [GO:0009507];chloroplast stroma [GO:0009570];membrane [GO:0016020]
AT5G54130	4.43	182.76	37.41	0	10.8524	OK	6.2589	OK	17.0405	OK	0.43451	OK	0.14118	OK	0.618568	OK	32	arabidopsis_thaliana	AT5G54130		Calcium-binding endonuclease/exonuclease/phosphatase family [Source:TAIR;Acc:AT5G54130]	5:21962600-21965604	+	835500	NM_001125961;NM_001085285;NM_001125960				endonuclease activity [GO:0004519];exonuclease activity [GO:0004527];calcium ion binding [GO:0005509]
AT4G02940	192.05	1400.88	7.21	0	59.2321	OK	55.7823	OK	123.575	OK	17.0667	OK	14.4173	OK	16.7883	OK	32	arabidopsis_thaliana	AT4G02940		oxidoreductase, 2OG-Fe(II) oxygenase family protein [Source:TAIR;Acc:AT4G02940]	4:1306503-1310946	+	828132	NM_116528			oxidation-reduction process [GO:0055114];response to karrikin [GO:0080167]	oxidoreductase activity [GO:0016491];oxidoreductase activity, acting on paired donors, with incorporation or reduction of molecular oxygen, 2-oxoglutarate as one donor, and incorporation of one atom each of oxygen into both donors [GO:0016706]
AT1G12610	133.41	601.55	4.49	0	58.7335	OK	61.6991	OK	102.944	OK	22.4876	OK	25.02	OK	27.5898	OK	32	arabidopsis_thaliana	AT1G12610	DREB1F	Dehydration-responsive element-binding protein 1F [Source:UniProtKB/Swiss-Prot;Acc:Q9LN86]	1:4289944-4291017	-	837817	NM_101131			transcription, DNA-templated [GO:0006351];regulation of transcription, DNA-templated [GO:0006355];response to heat [GO:0009408];response to water deprivation [GO:0009414];regulation of gibberellin biosynthetic process [GO:0010371];cell growth [GO:0016049];regulation of timing of transition from vegetative to reproductive phase [GO:0048510];response to freezing [GO:0050826]	DNA binding [GO:0003677];transcription factor activity, sequence-specific DNA binding [GO:0003700];sequence-specific DNA binding [GO:0043565];transcription regulatory region DNA binding [GO:0044212]	nucleus [GO:0005634]
AT2G26530	561.34	2001.64	3.55	0	172.592	OK	152.924	OK	188.549	OK	79.9793	OK	68.7565	OK	73.3979	OK	32	arabidopsis_thaliana	AT2G26530	AR781	Protein of unknown function (DUF1645) [Source:TAIR;Acc:AT2G26530]	2:11282775-11284229	-	817194	NM_001036346;NM_128210			protein targeting to membrane [GO:0006612];biological_process [GO:0008150];response to wounding [GO:0009611];response to mechanical stimulus [GO:0009612];response to absence of light [GO:0009646];salicylic acid mediated signaling pathway [GO:0009863];jasmonic acid mediated signaling pathway [GO:0009867];response to chitin [GO:0010200];regulation of plant-type hypersensitive response [GO:0010363]		plasma membrane [GO:0005886]
AT5G60020	16.1	463.34	26.93	0	18.6769	OK	24.2229	OK	63.2899	OK	1.39798	OK	1.45784	OK	2.78715	OK	32	arabidopsis_thaliana	AT5G60020	LAC17	Laccase-17 [Source:UniProtKB/Swiss-Prot;Acc:Q9FJD5]	5:24167996-24170462	+	836124	NM_125395			phenylpropanoid metabolic process [GO:0009698];lignin biosynthetic process [GO:0009809];lignin catabolic process [GO:0046274];oxidation-reduction process [GO:0055114]	copper ion binding [GO:0005507];oxidoreductase activity [GO:0016491];hydroquinone:oxygen oxidoreductase activity [GO:0052716]	apoplast [GO:0048046]
AT3G11340	24.38	819.82	31.43	0	91.1946	OK	66.5954	OK	33.7117	OK	3.3509	OK	3.71673	OK	2.08771	OK	32	arabidopsis_thaliana	AT3G11340		UDP-Glycosyltransferase superfamily protein [Source:TAIR;Acc:AT3G11340]	3:3556705-3558269	+	820307	NM_111968			defense response [GO:0006952];metabolic process [GO:0008152];flavonoid biosynthetic process [GO:0009813];leaf senescence [GO:0010150];defense response to fungus [GO:0050832];flavonoid glucuronidation [GO:0052696]	transferase activity [GO:0016740];transferase activity, transferring glycosyl groups [GO:0016757];transferase activity, transferring hexosyl groups [GO:0016758];glucosyltransferase activity [GO:0046527];quercetin 3-O-glucosyltransferase activity [GO:0080043];quercetin 7-O-glucosyltransferase activity [GO:0080044]	intracellular membrane-bounded organelle [GO:0043231]
AT5G17910	250.34	827.34	3.3	0	19.3438	OK	16.5304	OK	25.0863	OK	9.26057	OK	8.5034	OK	10.4681	OK	32	arabidopsis_thaliana	AT5G17910		unknown protein; FUNCTIONS IN: molecular_function unknown; INVOLVED IN: biological_process unknown; LOCATED IN: mitochondrion; EXPRESSED IN: 23 plant structures; EXPRESSED DURING: 15 growth stages; BEST Arabidopsis thaliana protein match is: unknown /.../in (TAIR:AT2G29620.1); Has 1807 Blast hits to 1807 proteins in 277 species: Archae - 0; Bacteria - 0; Metazoa - 736; Fungi - 347; Plants - 385; …	5:5927362-5932775	+	831659	NM_121797;NM_001203399			biological_process [GO:0008150]
AT3G12090	3.25	205.33	54.35	0	15.9337	OK	22.4412	OK	43.3287	OK	0.516817	OK	0.146985	OK	1.28797	OK	32	arabidopsis_thaliana	AT3G12090	TET6	Tetraspanin-6 [Source:UniProtKB/Swiss-Prot;Acc:Q9C7C1]	3:3852145-3853720	-	820383	NM_112044					integral component of membrane [GO:0016021]
AT4G30460	3.8	222.08	53.37	0	19.8623	OK	47.5729	OK	47.3748	OK	0.521076	OK	1.58076	OK	0.692578	OK	32	arabidopsis_thaliana	AT4G30460		glycine-rich protein [Source:TAIR;Acc:AT4G30460]	4:14888980-14889802	-	829169	NM_119192			biological_process [GO:0008150]
AT1G72430	5.77	211.54	33.96	0	31.7734	OK	56.0322	OK	32.6123	OK	2.29228	OK	1.89654	OK	1.2464	OK	32	arabidopsis_thaliana	AT1G72430		SAUR-like auxin-responsive protein family [Source:TAIR;Acc:AT1G72430]	1:27264911-27265630	-	843575	NM_105902			response to auxin [GO:0009733];sterol biosynthetic process [GO:0016126]	molecular_function [GO:0003674]
AT1G52760	99.4	383.08	3.83	0	36.4489	OK	37.3177	OK	46.0889	OK	17.5794	OK	14.4568	OK	15.5183	OK	32	arabidopsis_thaliana	AT1G52760	CSE	Caffeoylshikimate esterase [Source:UniProtKB/Swiss-Prot;Acc:Q9C942]	1:19651325-19652743	+	841709	NM_104154			response to oxidative stress [GO:0006979];lignin biosynthetic process [GO:0009809];response to zinc ion [GO:0010043];response to hydrogen peroxide [GO:0042542];response to cadmium ion [GO:0046686]	2-acylglycerol O-acyltransferase activity [GO:0003846];lysophospholipase activity [GO:0004622];hydrolase activity [GO:0016787];caffeoyl-CoA: alcohol caffeoyl transferase activity [GO:0090430]	plasma membrane [GO:0005886];plasmodesma [GO:0009506]
AT4G10640	319.64	15.28	-19.81	0	0.375673	OK	0.979344	OK	2.62202	OK	34.598	OK	40.0263	OK	47.4327	OK	32	arabidopsis_thaliana	AT4G10640	IQD16	IQ-domain 16 [Source:TAIR;Acc:AT4G10640]	4:6571899-6574427	+	826656	NM_117132			biological_process [GO:0008150]	protein binding [GO:0005515]
AT1G09080	8.39	135.92	15.86	0	6.52998	OK	6.58032	OK	9.02168	OK	0.342587	OK	0.909429	OK	0.455355	OK	32	arabidopsis_thaliana	AT1G09080	MED37B	Probable mediator of RNA polymerase II transcription subunit 37b [Source:UniProtKB/Swiss-Prot;Acc:Q8H1B3]	1:2929217-2931841	-	837429	NM_001198015;NM_100779			transcription, DNA-templated [GO:0006351];regulation of transcription, DNA-templated [GO:0006355];pollen tube growth [GO:0009860]	ATP binding [GO:0005524]	endoplasmic reticulum lumen [GO:0005788];mediator complex [GO:0016592]
AT2G20630	184	2353.8	12.45	0	305.698	OK	170.156	OK	179.979	OK	31.3616	OK	26.8563	OK	23.7571	OK	32	arabidopsis_thaliana	AT2G20630	PPC3-1.2	Probable protein phosphatase 2C 20 [Source:UniProtKB/Swiss-Prot;Acc:Q9SIU8]	2:8896912-8899898	-	816590	NM_201761;NM_127627			protein dephosphorylation [GO:0006470]	catalytic activity [GO:0003824];phosphoprotein phosphatase activity [GO:0004721];protein serine/threonine phosphatase activity [GO:0004722];metal ion binding [GO:0046872]
AT3G16440	67.34	14108.9	163.99	0	2150.74	OK	1823.53	OK	265.043	OK	12.0169	OK	12.4164	OK	9.23152	OK	32	arabidopsis_thaliana	AT3G16440	JAL32	Jacalin-related lectin 32 [Source:UniProtKB/Swiss-Prot;Acc:O04312]	3:5585944-5587750	+	820892	NM_112515			embryo development ending in seed dormancy [GO:0009793]	carbohydrate binding [GO:0030246]
AT2G43150	20.3	686.47	31.47	0	48.035	OK	123.732	OK	55.877	OK	5.22822	OK	3.77171	OK	2.54231	OK	32	arabidopsis_thaliana	AT2G43150		Proline-rich extensin-like family protein [Source:TAIR;Acc:AT2G43150]	2:17945893-17947022	+	818917	NM_129877			plant-type cell wall organization [GO:0009664]	structural constituent of cell wall [GO:0005199]
AT1G72140	67.05	1460.27	20.76	0	115.153	OK	93.127	OK	55.5028	OK	8.36111	OK	6.4387	OK	4.2956	OK	32	arabidopsis_thaliana	AT1G72140	NPF5.12	Protein NRT1/ PTR FAMILY 5.12 [Source:UniProtKB/Swiss-Prot;Acc:Q9C7U1]	1:27141814-27144490	+	843545	NM_105872			transport [GO:0006810];response to nematode [GO:0009624]	transporter activity [GO:0005215]	vacuolar membrane [GO:0005774];membrane [GO:0016020];integral component of membrane [GO:0016021]
AT1G64060	46.77	680.42	14.12	0	11.9602	OK	12.8223	OK	34.2437	OK	1.95536	OK	2.09359	OK	1.94919	OK	32	arabidopsis_thaliana	AT1G64060	RBOHF	Respiratory burst oxidase homolog protein F [Source:UniProtKB/Swiss-Prot;Acc:O48538]	1:23769774-23776931	+	842710	NM_105079			respiratory burst involved in defense response [GO:0002679];osmosensory signaling pathway [GO:0007231];response to ethylene [GO:0009723];abscisic acid-activated signaling pathway [GO:0009738];ethylene-activated signaling pathway [GO:0009873];regulation of stomatal movement [GO:0010119];carbohydrate homeostasis [GO:0033500];negative regulation of programmed cell death [GO:0043069];hydrogen peroxid…	peroxidase activity [GO:0004601];calcium ion binding [GO:0005509];NAD(P)H oxidase activity [GO:0016174];oxidoreductase activity [GO:0016491];oxidoreductase activity, acting on NAD(P)H, oxygen as acceptor [GO:0050664]	plasma membrane [GO:0005886];membrane [GO:0016020];integral component of membrane [GO:0016021]
AT4G28940	2.31	375.39	130.91	0	54.0112	OK	32.9073	OK	15.565	OK	0.492602	OK	0.336235	OK	0.0982099	OK	32	arabidopsis_thaliana	AT4G28940		Phosphorylase superfamily protein [Source:TAIR;Acc:AT4G28940]	4:14274341-14277095	+	829015	NM_119038			nucleoside metabolic process [GO:0009116]	catalytic activity [GO:0003824]
AT2G38810	529.92	51.53	-10.18	0	5.38166	OK	12.6787	OK	20.1579	OK	169.787	OK	174.527	OK	212.251	OK	32	arabidopsis_thaliana	AT2G38810	HTA8	Probable histone H2A variant 2 [Source:UniProtKB/Swiss-Prot;Acc:Q9SII0]	2:16219269-16220928	-	818463	NM_179968;NM_129438;NM_179967			nucleosome assembly [GO:0006334];regulation of gene expression [GO:0010468];regulation of DNA methylation [GO:0044030]	DNA binding [GO:0003677];protein heterodimerization activity [GO:0046982]	nucleosome [GO:0000786];nucleus [GO:0005634];chromosome [GO:0005694];nucleolus [GO:0005730]
AT3G25900	313.36	3582.98	11.16	0	384.822	OK	329.703	OK	244.932	OK	51.7792	OK	42.637	OK	37.3611	OK	32	arabidopsis_thaliana	AT3G25900	HMT-1	Homocysteine S-methyltransferase 1 [Source:UniProtKB/Swiss-Prot;Acc:Q9SDL7]	3:9480825-9482926	+	822186	NM_202632;NM_001203048;NM_113493			methionine biosynthetic process [GO:0009086];methylation [GO:0032259];S-methylmethionine cycle [GO:0033528]	methyltransferase activity [GO:0008168];zinc ion binding [GO:0008270];S-adenosylmethionine-homocysteine S-methyltransferase activity [GO:0008898];transferase activity [GO:0016740];betaine-homocysteine S-methyltransferase activity [GO:0047150]	cytoplasm [GO:0005737];cytosol [GO:0005829]
AT1G11580	121.11	580.57	4.77	0	35.0224	OK	27.4812	OK	49.8173	OK	13.3055	OK	10.7491	OK	11.3413	OK	32	arabidopsis_thaliana	AT1G11580	PME18	Pectinesterase/pectinesterase inhibitor 18 [Source:UniProtKB/Swiss-Prot;Acc:Q1JPL7]	1:3888690-3890811	+	837701	NM_101031			response to bacterium [GO:0009617];negative regulation of translation [GO:0017148];killing of cells of other organism [GO:0031640];cell wall modification [GO:0042545];pectin catabolic process [GO:0045490];defense response to fungus [GO:0050832]	enzyme inhibitor activity [GO:0004857];rRNA N-glycosylase activity [GO:0030598];pectinesterase activity [GO:0030599];aspartyl esterase activity [GO:0045330]	extracellular region [GO:0005576];cell wall [GO:0005618];vacuolar membrane [GO:0005774];cytosol [GO:0005829]
AT2G44140	85.49	398.66	4.61	0	10.816	OK	14.1831	OK	13.2175	OK	4.83795	OK	4.39807	OK	5.07122	OK	32	arabidopsis_thaliana	AT2G44140	ATG4A	Cysteine protease ATG4a [Source:UniProtKB/Swiss-Prot;Acc:Q8S929]	2:18253497-18258035	-	819020	NM_129976;NM_201958;NM_180081			autophagosome assembly [GO:0000045];mitophagy [GO:0000422];C-terminal protein lipidation [GO:0006501];protein targeting to membrane [GO:0006612];cellular response to nitrogen starvation [GO:0006995];protein processing [GO:0016485];nucleophagy [GO:0044804];protein delipidation [GO:0051697]	cysteine-type endopeptidase activity [GO:0004197]	cytosol [GO:0005829]
AT4G12520	3.06	226.86	65.76	0	38.5084	OK	71.2369	OK	36.1373	OK	0.897999	OK	1.53237	OK	0.671376	OK	32	arabidopsis_thaliana	AT4G12520		Bifunctional inhibitor/lipid-transfer protein/seed storage 2S albumin superfamily protein [Source:TAIR;Acc:AT4G12520]	4:7421056-7421738	-	826863;826864	NM_117322
AT4G20260	38.45	1803.67	42.76	0	282.826	OK	282.833	OK	105.541	OK	9.08708	OK	8.74537	OK	3.6868	OK	32	arabidopsis_thaliana	AT4G20260	PCAP1	Plasma membrane-associated cation-binding protein 1 [Source:UniProtKB/Swiss-Prot;Acc:Q96262]	4:10940746-10943561	+	827773	NM_001203850;NM_001036599;NM_001036600;NM_118145;NM_001203849;NM_179081			cellular response to stimulus [GO:0051716];N-terminal protein myristoylation [GO:0006499];response to water deprivation [GO:0009414];cellular response to magnesium starvation [GO:0010350];viral process [GO:0016032];positive regulation of microtubule depolymerization [GO:0031117];cellular response to potassium ion [GO:0035865];cortical microtubule organization [GO:0043622];negative regulation of u…	copper ion binding [GO:0005507];calcium ion binding [GO:0005509];calmodulin binding [GO:0005516];phosphatidylinositol-4,5-bisphosphate binding [GO:0005546];phosphatidylinositol-3,4,5-trisphosphate binding [GO:0005547];microtubule binding [GO:0008017];phosphatidylinositol-3,4-bisphosphate binding [GO:0043325];phosphatidylinositol-3,5-bisphosphate binding [GO:0080025]	anchored component of plasma membrane [GO:0046658];cytoplasmic microtubule [GO:0005881];plasma membrane [GO:0005886];plasmodesma [GO:0009506]
AT2G29440	715.63	3035.03	4.22	0	508.76	OK	392.932	OK	654.773	OK	196.53	OK	162.023	OK	195.389	OK	32	arabidopsis_thaliana	AT2G29440	GSTU6	Glutathione S-transferase U6 [Source:UniProtKB/Swiss-Prot;Acc:Q9ZW26]	2:12620060-12621148	-	817493	NM_128498			toxin catabolic process [GO:0009407];response to toxic substance [GO:0009636]	glutathione transferase activity [GO:0004364];protein binding [GO:0005515]	cytoplasm [GO:0005737];cytosol [GO:0005829]
AT3G29035	6.72	205.28	28.74	0	19.0209	OK	19.5714	OK	11.6008	OK	1.04945	OK	0.994894	OK	0.610251	OK	32	arabidopsis_thaliana	AT3G29035	ATNAC3	NAC domain containing protein 3 [Source:TAIR;Acc:AT3G29035]	3:11033665-11035308	+	822547	NM_113825			transcription, DNA-templated [GO:0006351];regulation of transcription, DNA-templated [GO:0006355];leaf senescence [GO:0010150]	DNA binding [GO:0003677];transcription factor activity, sequence-specific DNA binding [GO:0003700]	nucleus [GO:0005634]
AT5G13000	1717.15	533.35	-3.2	0	8.89959	OK	7.47244	OK	11.9121	OK	44.2959	OK	45.111	OK	50.7881	OK	32	arabidopsis_thaliana	AT5G13000	CALS3	Callose synthase 3 [Source:UniProtKB/Swiss-Prot;Acc:Q9LXT9]	5:4110295-4121427	-	831140	NM_121303;NM_001161240			(1->3)-beta-D-glucan biosynthetic process [GO:0006075];regulation of cell shape [GO:0008360];cell wall organization [GO:0071555]	1,3-beta-D-glucan synthase activity [GO:0003843]	1,3-beta-D-glucan synthase complex [GO:0000148];membrane [GO:0016020];integral component of membrane [GO:0016021]
AT3G57020	119.36	2102.34	16.93	0	230.205	OK	210.138	OK	108.417	OK	15.7832	OK	18.1899	OK	16.3601	OK	32	arabidopsis_thaliana	AT3G57020	SSL9	Protein STRICTOSIDINE SYNTHASE-LIKE 9 [Source:UniProtKB/Swiss-Prot;Acc:Q9M1J6]	3:21098315-21100360	-	824869	NM_115561;NM_001035799			biosynthetic process [GO:0009058];response to sucrose [GO:0009744];flavonoid biosynthetic process [GO:0009813];response to UV-B [GO:0010224]	strictosidine synthase activity [GO:0016844]	vacuole [GO:0005773];endoplasmic reticulum [GO:0005783]
AT2G26690	2.93	189.75	56.89	0	6.93447	OK	8.54211	OK	20.0334	OK	0.416322	OK	0.135318	OK	0.237148	OK	32	arabidopsis_thaliana	AT2G26690	NPF6.2	Protein NRT1/ PTR FAMILY 6.2 [Source:UniProtKB/Swiss-Prot;Acc:Q9SZY4]	2:11347147-11350993	-	817210	NM_179753			transport [GO:0006810];oligopeptide transport [GO:0006857];response to wounding [GO:0009611];response to jasmonic acid [GO:0009753];nitrate assimilation [GO:0042128]	transporter activity [GO:0005215];symporter activity [GO:0015293]	membrane [GO:0016020];integral component of membrane [GO:0016021]
AT5G51890	26.04	564.44	20.66	0	31.145	OK	42.2913	OK	115.935	OK	4.38077	OK	3.76811	OK	3.8344	OK	32	arabidopsis_thaliana	AT5G51890	PER66	Peroxidase 66 [Source:UniProtKB/Swiss-Prot;Acc:Q9LT91]	5:21090992-21092405	-	835264	NM_124568			response to oxidative stress [GO:0006979];hydrogen peroxide catabolic process [GO:0042744];oxidation-reduction process [GO:0055114]	peroxidase activity [GO:0004601];heme binding [GO:0020037];metal ion binding [GO:0046872]	extracellular region [GO:0005576]
AT4G34131	72.02	1586.72	20.94	0	170.141	OK	99.1918	OK	73.7178	OK	8.62277	OK	6.04259	OK	10.4522	OK	32	arabidopsis_thaliana	AT4G34131	UGT73B3	UDP-glycosyltransferase 73B3 [Source:UniProtKB/Swiss-Prot;Acc:Q8W491]	4:16343057-16344818	-	829559	NM_119574			defense response [GO:0006952];metabolic process [GO:0008152];flavonoid biosynthetic process [GO:0009813];response to other organism [GO:0051707];flavonoid glucuronidation [GO:0052696]	transferase activity, transferring hexosyl groups [GO:0016758];UDP-glucosyltransferase activity [GO:0035251];flavonol 3-O-glucosyltransferase activity [GO:0047893];quercetin 3-O-glucosyltransferase activity [GO:0080043];quercetin 7-O-glucosyltransferase activity [GO:0080044]	intracellular membrane-bounded organelle [GO:0043231]
AT5G57050	44.66	245.4	5.47	0	14.9396	OK	11.9504	OK	15.2219	OK	4.34288	OK	3.96758	OK	3.90236	OK	32	arabidopsis_thaliana	AT5G57050	ABI2	Protein phosphatase 2C 77 [Source:UniProtKB/Swiss-Prot;Acc:O04719]	5:23087235-23089627	+	835809	NM_125087;NM_001125976			negative regulation of protein kinase activity [GO:0006469];protein dephosphorylation [GO:0006470];response to osmotic stress [GO:0006970];response to heat [GO:0009408];response to water deprivation [GO:0009414];response to abscisic acid [GO:0009737];abscisic acid-activated signaling pathway [GO:0009738];photoinhibition [GO:0010205];regulation of stomatal opening [GO:1902456]	catalytic activity [GO:0003824];protein serine/threonine phosphatase activity [GO:0004722];cation binding [GO:0043169];metal ion binding [GO:0046872]
AT5G16590	184.87	921.13	4.95	0	34.9564	OK	49.8167	OK	57.6257	OK	14.6547	OK	15.7255	OK	13.158	OK	32	arabidopsis_thaliana	AT5G16590	LRR1	Probable inactive receptor kinase At5g16590 [Source:UniProtKB/Swiss-Prot;Acc:Q9FMD7]	5:5431681-5434134	+	831521	NM_121665			protein phosphorylation [GO:0006468];transmembrane receptor protein serine/threonine kinase signaling pathway [GO:0007178];response to symbiotic fungus [GO:0009610];hormone-mediated signaling pathway [GO:0009755];phosphorylation [GO:0016310];protein autophosphorylation [GO:0046777]	peptide receptor activity [GO:0001653];protein kinase activity [GO:0004672];transmembrane receptor protein serine/threonine kinase activity [GO:0004675];ATP binding [GO:0005524];kinase activity [GO:0016301];transferase activity, transferring phosphorus-containing groups [GO:0016772];ubiquitin protein ligase binding [GO:0031625]	plasma membrane [GO:0005886];plant-type cell wall [GO:0009505];plasmodesma [GO:0009506];membrane [GO:0016020];integral component of membrane [GO:0016021]
AT3G22400	51.78	455.81	8.66	0	11.383	OK	14.4974	OK	27.84	OK	3.139	OK	3.04194	OK	2.82006	OK	32	arabidopsis_thaliana	AT3G22400	LOX5	Linoleate 9S-lipoxygenase 5, chloroplastic [Source:UniProtKB/Swiss-Prot;Acc:Q9LUW0]	3:7926879-7931351	+	821808	NM_113137			lateral root formation [GO:0010311];oxylipin biosynthetic process [GO:0031408];lipid oxidation [GO:0034440];root development [GO:0048364];oxidation-reduction process [GO:0055114];negative regulation of defense response to insect [GO:1900366]	protein binding [GO:0005515];oxidoreductase activity [GO:0016491];oxidoreductase activity, acting on single donors with incorporation of molecular oxygen, incorporation of two atoms of oxygen [GO:0016702];metal ion binding [GO:0046872];linoleate 9S-lipoxygenase activity [GO:1990136]	chloroplast [GO:0009507]
AT4G39950	1356.97	174.34	-7.68	0	6.42325	OK	9.87063	OK	15.7303	OK	121.161	OK	103.256	OK	148.794	OK	32	arabidopsis_thaliana	AT4G39950	CYP79B2	Tryptophan N-monooxygenase 1 [Source:UniProtKB/Swiss-Prot;Acc:O81346]	4:18525246-18527579	+	830154	NM_120158			defense response to oomycetes [GO:0002229];tryptophan catabolic process [GO:0006569];defense response [GO:0006952];response to water deprivation [GO:0009414];response to bacterium [GO:0009617];response to insect [GO:0009625];induced systemic resistance [GO:0009682];indoleacetic acid biosynthetic process [GO:0009684];camalexin biosynthetic process [GO:0010120];glucosinolate biosynthetic process [G…	iron ion binding [GO:0005506];oxidoreductase activity, acting on paired donors, with incorporation or reduction of molecular oxygen [GO:0016705];oxidoreductase activity, acting on paired donors, with incorporation or reduction of molecular oxygen, NAD(P)H as one donor, and incorporation of one atom of oxygen [GO:0016709];heme binding [GO:0020037]	membrane [GO:0016020];integral component of membrane [GO:0016021]
AT2G11240	0	994.86	2338.23	0	17.2714	OK	13.8138	OK	16.5922	OK	0	OK	0	OK	0	OK	32	arabidopsis_thaliana	AT2G11240		transposable element gene [Source:TAIR;Acc:AT2G11240]	2:4477686-4483748	-
AT4G24060	5.1	207.06	37.67	0	12.9036	OK	10.8395	OK	30.9555	OK	0.951926	OK	0.689134	OK	0.345064	OK	32	arabidopsis_thaliana	AT4G24060	DOF4.6	Dof zinc finger protein DOF4.6 [Source:UniProtKB/Swiss-Prot;Acc:Q8LAP8]	4:12503782-12505646	+	828506	NM_118538			transcription, DNA-templated [GO:0006351];regulation of transcription, DNA-templated [GO:0006355]	DNA binding [GO:0003677];transcription factor activity, sequence-specific DNA binding [GO:0003700];metal ion binding [GO:0046872]	nucleus [GO:0005634]
AT5G25890	7.45	317.9	39.88	0	26.8447	OK	42.6734	OK	84.7897	OK	1.44633	OK	3.29072	OK	0.640785	OK	32	arabidopsis_thaliana	AT5G25890	IAA28	Auxin-responsive protein IAA28 [Source:UniProtKB/Swiss-Prot;Acc:Q9XFM0]	5:9033415-9034834	+	832658	NM_122490			transcription, DNA-templated [GO:0006351];regulation of transcription, DNA-templated [GO:0006355];response to auxin [GO:0009733];auxin-activated signaling pathway [GO:0009734];lateral root morphogenesis [GO:0010102]	transcription factor activity, sequence-specific DNA binding [GO:0003700];protein binding [GO:0005515];protein dimerization activity [GO:0046983]	nucleus [GO:0005634]
AT5G24100	25.42	256.69	9.89	0	11.6121	OK	15.3664	OK	11.8329	OK	1.78762	OK	2.45232	OK	1.8344	OK	32	arabidopsis_thaliana	AT5G24100		Inactive leucine-rich repeat receptor-like serine/threonine-protein kinase At5g24100 [Source:UniProtKB/Swiss-Prot;Acc:Q9FL63]	5:8148616-8151308	+	832475	NM_122315			protein phosphorylation [GO:0006468];transmembrane receptor protein serine/threonine kinase signaling pathway [GO:0007178];hormone-mediated signaling pathway [GO:0009755];protein autophosphorylation [GO:0046777]	peptide receptor activity [GO:0001653];protein kinase activity [GO:0004672];transmembrane receptor protein serine/threonine kinase activity [GO:0004675];protein binding [GO:0005515];ATP binding [GO:0005524];ubiquitin protein ligase binding [GO:0031625]	plasma membrane [GO:0005886];plasmodesma [GO:0009506];integral component of membrane [GO:0016021]
AT4G35350	26.12	394.36	14.6	0	27.7198	OK	25.7673	OK	71.6539	OK	4.53473	OK	3.3934	OK	4.10138	OK	32	arabidopsis_thaliana	AT4G35350	XCP1	Xylem cysteine proteinase 1 [Source:UniProtKB/Swiss-Prot;Acc:O65493]	4:16810482-16812009	+	829688	NM_119701;NM_202958			proteolysis [GO:0006508];developmental programmed cell death [GO:0010623];proteolysis involved in cellular protein catabolic process [GO:0051603]	cysteine-type endopeptidase activity [GO:0004197];cysteine-type peptidase activity [GO:0008234]	plant-type vacuole [GO:0000325];extracellular space [GO:0005615];nucleus [GO:0005634];lysosome [GO:0005764];plasma membrane [GO:0005886]
AT3G10690	458.62	88.95	-5.04	0	3.08705	OK	2.1178	OK	4.53604	OK	26.3762	OK	23.6173	OK	25.1734	OK	32	arabidopsis_thaliana	AT3G10690	GYRA	Probable DNA gyrase subunit A, chloroplastic/mitochondrial [Source:UniProtKB/Swiss-Prot;Acc:Q9CAF6]	3:3339392-3346340	-	820238	NM_111905			DNA metabolic process [GO:0006259];DNA topological change [GO:0006265];DNA unwinding involved in DNA replication [GO:0006268];transcription, DNA-templated [GO:0006351];regulation of transcription, DNA-templated [GO:0006355];chromosome segregation [GO:0007059]	DNA binding [GO:0003677];DNA topoisomerase activity [GO:0003916];DNA topoisomerase type II (ATP-hydrolyzing) activity [GO:0003918];ATP binding [GO:0005524]	chromosome [GO:0005694];mitochondrion [GO:0005739];nucleoid [GO:0009295];DNA topoisomerase complex (ATP-hydrolyzing) [GO:0009330];chloroplast [GO:0009507];mediator complex [GO:0016592]
AT5G60200	11.53	150.31	12.67	0	13.0661	OK	8.93902	OK	16.9845	OK	1.89926	OK	1.08031	OK	1.54904	OK	32	arabidopsis_thaliana	AT5G60200	DOF5.3	Dof zinc finger protein DOF5.3 [Source:UniProtKB/Swiss-Prot;Acc:Q84TE9]	5:24240975-24242523	+	836142	NM_125413			transcription, DNA-templated [GO:0006351];regulation of transcription, DNA-templated [GO:0006355];root development [GO:0048364]	DNA binding [GO:0003677];transcription factor activity, sequence-specific DNA binding [GO:0003700];transcription regulatory region DNA binding [GO:0044212];metal ion binding [GO:0046872]	nucleus [GO:0005634]
AT1G19700	31.82	569.97	17.15	0	33.3165	OK	37.0995	OK	20.9879	OK	3.85567	OK	2.15197	OK	2.35864	OK	32	arabidopsis_thaliana	AT1G19700	BLH10	BEL1-like homeodomain protein 10 [Source:UniProtKB/Swiss-Prot;Acc:Q9FXG8]	1:6809724-6812663	-	838558	NM_101826;NM_001198111;NM_001160880			transcription, DNA-templated [GO:0006351];regulation of transcription, DNA-templated [GO:0006355]	DNA binding [GO:0003677];transcription factor activity, sequence-specific DNA binding [GO:0003700]	nucleus [GO:0005634]
AT5G02600	1.15	186.99	129.2	0	12.2527	OK	12.7921	OK	25.1177	OK	0.0950313	OK	0.216226	OK	0.0947353	OK	32	arabidopsis_thaliana	AT5G02600	NAKR1	Heavy metal transport/detoxification superfamily protein [Source:TAIR;Acc:AT5G02600]	5:584162-586906	-	831874	NM_120338;NM_202994			flower development [GO:0009908];root morphogenesis [GO:0010015];phloem transport [GO:0010233];metal ion transport [GO:0030001];sodium ion homeostasis [GO:0055078]	metal ion binding [GO:0046872]	nucleus [GO:0005634];cytoplasm [GO:0005737]
AT1G51470	68.54	16059.8	178.9	0	1425.7	OK	1481.13	OK	171.332	OK	5.84026	OK	6.4009	OK	9.79775	OK	32	arabidopsis_thaliana	AT1G51470	TGG5	Myrosinase 5 [Source:UniProtKB/Swiss-Prot;Acc:Q3ECS3]	1:19087413-19090414	+	841572	NM_104025			carbohydrate metabolic process [GO:0005975];response to salt stress [GO:0009651]	hydrolase activity, hydrolyzing O-glycosyl compounds [GO:0004553];beta-glucosidase activity [GO:0008422];thioglucosidase activity [GO:0019137]
AT3G01290	16.01	529.35	30.83	0	69.0514	OK	71.3784	OK	27.7493	OK	2.3419	OK	3.46343	OK	1.75089	OK	32	arabidopsis_thaliana	AT3G01290	HIR3	Hypersensitive-induced response protein 3 [Source:UniProtKB/Swiss-Prot;Acc:Q9SRH6]	3:88054-89422	-	821309	NM_110995			defense response to fungus [GO:0050832]		mitochondrion [GO:0005739];vacuole [GO:0005773];vacuolar membrane [GO:0005774];plasma membrane [GO:0005886];plasmodesma [GO:0009506];membrane [GO:0016020]
AT1G44800	1.17	187.62	129.39	0	11.43	OK	11.0479	OK	21.5751	OK	0.155652	OK	0.177072	OK	0.0775807	OK	32	arabidopsis_thaliana	AT1G44800		WAT1-related protein At1g44800 [Source:UniProtKB/Swiss-Prot;Acc:Q9LPF1]	1:16914009-16916997	-	841044	NM_103561			amino acid transmembrane transport [GO:0003333];amino acid transport [GO:0006865];L-amino acid transport [GO:0015807];amino acid export [GO:0032973];amino acid import [GO:0043090];amino acid homeostasis [GO:0080144];L-alpha-amino acid transmembrane transport [GO:1902475]	amino acid transmembrane transporter activity [GO:0015171];transmembrane transporter activity [GO:0022857];L-amino acid efflux transmembrane transporter activity [GO:0034639]	plasma membrane [GO:0005886];membrane [GO:0016020];integral component of membrane [GO:0016021]
AT1G53560	5.7	132.95	22.04	0	33.7154	OK	30.9383	OK	25.8177	OK	1.6841	OK	2.18955	OK	2.39827	OK	32	arabidopsis_thaliana	AT1G53560		Ribosomal protein L18ae family [Source:TAIR;Acc:AT1G53560]	1:19984742-19985983	-	841791	NM_104234			translation [GO:0006412]	structural constituent of ribosome [GO:0003735]	ribosome [GO:0005840]
AT5G09960	384.04	33.22	-11.02	0	4.93076	OK	4.03984	OK	13.7658	OK	105.334	OK	134.59	OK	124.512	OK	32	arabidopsis_thaliana	AT5G09960		FUNCTIONS IN: molecular_function unknown; INVOLVED IN: biological_process unknown; LOCATED IN: plasma membrane; EXPRESSED IN: 22 plant structures; EXPRESSED DURING: 13 growth stages; CONTAINS InterPro DOMAIN/s: RPM1-interacting protein 4, defence re /.../ (InterPro:IPR008700); BEST Arabidopsis thaliana protein match is: unknown protein (TAIR:AT5G64850.1); Has 30201 Blast hits to 17322 proteins in…	5:3106320-3107829	+	830857	NM_121033			phosphatidylinositol biosynthetic process [GO:0006661];biological_process [GO:0008150]		plasma membrane [GO:0005886]
AT1G72520	710.05	2234.8	3.14	0	74.502	OK	71.5222	OK	106.157	OK	42.1442	OK	39.4147	OK	38.4255	OK	32	arabidopsis_thaliana	AT1G72520	LOX4	Lipoxygenase 4, chloroplastic [Source:UniProtKB/Swiss-Prot;Acc:Q9FNX8]	1:27308515-27312754	+	843584	NM_105911			pollen development [GO:0009555];response to wounding [GO:0009611];response to bacterium [GO:0009617];anther dehiscence [GO:0009901];response to ozone [GO:0010193];oxylipin biosynthetic process [GO:0031408];lipid oxidation [GO:0034440];anther development [GO:0048653];oxidation-reduction process [GO:0055114];stamen filament development [GO:0080086]	protein binding [GO:0005515];linoleate 13S-lipoxygenase activity [GO:0016165];oxidoreductase activity [GO:0016491];oxidoreductase activity, acting on single donors with incorporation of molecular oxygen, incorporation of two atoms of oxygen [GO:0016702];metal ion binding [GO:0046872]	chloroplast [GO:0009507]
AT1G02730	361	59.41	-5.91	0	1.51829	OK	1.13087	OK	2.50115	OK	17.1051	OK	15.239	OK	15.9653	OK	32	arabidopsis_thaliana	AT1G02730	CSLD5	Cellulose synthase-like protein D5 [Source:UniProtKB/Swiss-Prot;Acc:Q9SRW9]	1:594573-598657	-	839467	NM_100153			response to osmotic stress [GO:0006970];response to water deprivation [GO:0009414];response to salt stress [GO:0009651];cellulose biosynthetic process [GO:0030244];cell wall biogenesis [GO:0042546];shoot system development [GO:0048367];cell wall organization [GO:0071555];mannosylation [GO:0097502]	cellulose synthase (UDP-forming) activity [GO:0016760];glucosyltransferase activity [GO:0046527];mannan synthase activity [GO:0051753]	Golgi membrane [GO:0000139];Golgi apparatus [GO:0005794];membrane [GO:0016020];integral component of membrane [GO:0016021]
AT1G29880	528.35	135.6	-3.86	0	5.66649	OK	5.32694	OK	9.06915	OK	40.3858	OK	38.7979	OK	38.6931	OK	32	arabidopsis_thaliana	AT1G29880	GLYRS-1	Glycine--tRNA ligase 1, mitochondrial [Source:UniProtKB/Swiss-Prot;Acc:O23627]	1:10459478-10462801	-	839866	NM_102728			tRNA aminoacylation for protein translation [GO:0006418];glycyl-tRNA aminoacylation [GO:0006426];diadenosine tetraphosphate biosynthetic process [GO:0015966];response to cadmium ion [GO:0046686]	nucleotide binding [GO:0000166];aminoacyl-tRNA ligase activity [GO:0004812];glycine-tRNA ligase activity [GO:0004820];ATP binding [GO:0005524];protein dimerization activity [GO:0046983]	cytoplasm [GO:0005737];mitochondrion [GO:0005739];endosome [GO:0005768];Golgi apparatus [GO:0005794];trans-Golgi network [GO:0005802];cytosol [GO:0005829]
AT2G27040	508	122.5	-4.11	0	3.61503	OK	3.63042	OK	5.99396	OK	27.608	OK	24.9362	OK	30.2431	OK	32	arabidopsis_thaliana	AT2G27040	AGO4	Protein argonaute 4 [Source:UniProtKB/Swiss-Prot;Acc:Q9ZVD5]	2:11536534-11542357	-	817246	NM_001202684;NM_128262			DNA methylation [GO:0006306];chromatin silencing [GO:0006342];transcription, DNA-templated [GO:0006351];regulation of translation [GO:0006417];defense response to bacterium, incompatible interaction [GO:0009816];modulation by virus of host morphology or physiology [GO:0019048];chromatin silencing by small RNA [GO:0031048];histone H3-K9 methylation [GO:0051567]	nucleic acid binding [GO:0003676];protein binding [GO:0005515];siRNA binding [GO:0035197]	nuclear euchromatin [GO:0005719];nucleolus [GO:0005730];Cajal body [GO:0015030];intracellular ribonucleoprotein complex [GO:0030529]
AT2G41710	196.33	18.75	-9.86	0	0.985542	OK	0.734003	OK	1.96548	OK	21.8189	OK	21.8804	OK	21.7419	OK	32	arabidopsis_thaliana	AT2G41710		AP2-like ethylene-responsive transcription factor At2g41710 [Source:UniProtKB/Swiss-Prot;Acc:Q8GWK2]	2:17400022-17403050	-	818770	NM_129735;NM_001202800;NM_180024			regulation of transcription, DNA-templated [GO:0006355];multicellular organism development [GO:0007275];transcription, DNA-templated [GO:0006351];ethylene-activated signaling pathway [GO:0009873]	DNA binding [GO:0003677];transcription factor activity, sequence-specific DNA binding [GO:0003700]	nucleus [GO:0005634]
AT5G61890	20.83	511.9	23.19	0	39.609	OK	47.8616	OK	143.961	OK	4.70057	OK	3.44996	OK	4.83691	OK	32	arabidopsis_thaliana	AT5G61890	ERF114	Ethylene-responsive transcription factor ERF114 [Source:UniProtKB/Swiss-Prot;Acc:Q9FH54]	5:24852639-24853910	-	836310	NM_125582			transcription, DNA-templated [GO:0006351];regulation of transcription, DNA-templated [GO:0006355];ethylene-activated signaling pathway [GO:0009873];defense response to fungus [GO:0050832]	DNA binding [GO:0003677];transcription factor activity, sequence-specific DNA binding [GO:0003700]	nucleus [GO:0005634]
AT3G18780	975.32	6343.89	6.43	0	379.018	OK	444.331	OK	474.877	OK	110.106	OK	116.277	OK	79.5923	OK	32	arabidopsis_thaliana	AT3G18780	ACT2	Actin-2 [Source:UniProtKB/Swiss-Prot;Acc:Q96292]	3:6474842-6477204	+	821411	NM_180280;NM_112764			response to high light intensity [GO:0009644];response to cytokinin [GO:0009735];root epidermal cell differentiation [GO:0010053];response to red light [GO:0010114];response to far red light [GO:0010218];root hair elongation [GO:0048767];root hair cell tip growth [GO:0048768]	nucleotide binding [GO:0000166];ATP binding [GO:0005524];structural constituent of cytoskeleton [GO:0005200]	cytoplasm [GO:0005737];cytoskeleton [GO:0005856];nucleus [GO:0005634];membrane [GO:0016020]
AT1G09970	155.07	1474.54	9.33	0	41.7479	OK	29.8307	OK	83.3767	OK	8.39992	OK	8.24421	OK	7.25453	OK	32	arabidopsis_thaliana	AT1G09970	LRR XI-23	Leucine-rich receptor-like protein kinase family protein [Source:TAIR;Acc:AT1G09970]	1:3252240-3255693	+	837531	NM_180611;NM_100871			protein phosphorylation [GO:0006468];phosphorylation [GO:0016310];response to molecule of bacterial origin [GO:0002237];N-terminal protein myristoylation [GO:0006499];protein targeting to membrane [GO:0006612];response to oxidative stress [GO:0006979];signal transduction [GO:0007165];transmembrane receptor protein serine/threonine kinase signaling pathway [GO:0007178];systemic acquired resistance…	protein kinase activity [GO:0004672];protein serine/threonine kinase activity [GO:0004674];protein binding [GO:0005515];ATP binding [GO:0005524];kinase activity [GO:0016301];transferase activity, transferring phosphorus-containing groups [GO:0016772];peptide receptor activity [GO:0001653];transmembrane receptor protein serine/threonine kinase activity [GO:0004675];ubiquitin protein ligase binding…	membrane [GO:0016020];integral component of membrane [GO:0016021];plasma membrane [GO:0005886];plasmodesma [GO:0009506];micropyle [GO:0070825]
AT3G50670	1132.33	259.04	-4.32	0	18.9819	OK	12.7792	OK	25.261	OK	120.818	OK	133.106	OK	135.896	OK	32	arabidopsis_thaliana	AT3G50670	RNU1	U1 small nuclear ribonucleoprotein 70 kDa [Source:UniProtKB/Swiss-Prot;Acc:Q42404]	3:18826300-18829618	-	824230	NM_180345;NM_114927			mRNA splicing, via spliceosome [GO:0000398]	nucleotide binding [GO:0000166];nucleic acid binding [GO:0003676];RNA binding [GO:0003723]	nucleus [GO:0005634];spliceosomal complex [GO:0005681];nuclear speck [GO:0016607]
AT1G47128	85.93	1849.94	20.5	0	186.683	OK	95.4978	OK	79.3734	OK	9.16286	OK	10.5022	OK	6.93633	OK	32	arabidopsis_thaliana	AT1G47128	RD21A	Cysteine proteinase RD21a [Source:UniProtKB/Swiss-Prot;Acc:P43297]	1:17282825-17285670	-	841122	NM_103612			proteolysis [GO:0006508];defense response to fungus [GO:0050832];proteolysis involved in cellular protein catabolic process [GO:0051603]	cysteine-type endopeptidase activity [GO:0004197];peptidase activity [GO:0008233];cysteine-type peptidase activity [GO:0008234];hydrolase activity [GO:0016787]	extracellular space [GO:0005615];lysosome [GO:0005764];vacuole [GO:0005773];plasmodesma [GO:0009506];chloroplast [GO:0009507];apoplast [GO:0048046]
AT1G02310	8.04	149.95	17.8	0	10.0586	OK	15.7407	OK	12.9671	OK	0.72501	OK	1.23717	OK	1.35511	OK	32	arabidopsis_thaliana	AT1G02310	MAN1	Mannan endo-1,4-beta-mannosidase 1 [Source:UniProtKB/Swiss-Prot;Acc:Q9FZ29]	1:458133-460696	-	839444	NM_100112			carbohydrate metabolic process [GO:0005975]	hydrolase activity, hydrolyzing O-glycosyl compounds [GO:0004553];mannan endo-1,4-beta-mannosidase activity [GO:0016985]	extracellular region [GO:0005576]
AT3G46040	1250.86	203.16	-6.08	0	27.5091	OK	32.317	OK	63.926	OK	378.035	OK	386.258	OK	370.281	OK	32	arabidopsis_thaliana	AT3G46040	RPS15AD	40S ribosomal protein S15a-4 [Source:UniProtKB/Swiss-Prot;Acc:Q9LX88]	3:16914539-16915759	+	823747	NM_114473			translation [GO:0006412]	structural constituent of ribosome [GO:0003735]	ribosome [GO:0005840];cytosolic ribosome [GO:0022626];cytosolic small ribosomal subunit [GO:0022627]
AT5G44530	0.71	313.19	294.07	0	7.38267	OK	9.71573	OK	22.3392	OK	0.0807992	OK	0.0459592	OK	0	OK	32	arabidopsis_thaliana	AT5G44530		Subtilase family protein [Source:TAIR;Acc:AT5G44530]	5:17937689-17941292	+	834480	NM_123820			proteolysis [GO:0006508];metabolic process [GO:0008152];negative regulation of catalytic activity [GO:0043086]	serine-type endopeptidase activity [GO:0004252];peptidase activity [GO:0008233];serine-type peptidase activity [GO:0008236];hydrolase activity [GO:0016787];identical protein binding [GO:0042802]	cell wall [GO:0005618]
AT3G51600	4.48	134.81	27.63	0	27.7169	OK	27.1982	OK	21.6408	OK	1.37348	OK	0.892855	OK	1.76034	OK	32	arabidopsis_thaliana	AT3G51600	LTP5	Non-specific lipid-transfer protein 5 [Source:UniProtKB/Swiss-Prot;Acc:Q9XFS7]	3:19138394-19139252	-	824323	NM_115019			lipid transport [GO:0006869]	lipid binding [GO:0008289]	cell wall [GO:0005618];plasmodesma [GO:0009506]
AT3G61190	780.85	186.16	-4.15	0	29.0145	OK	20.7411	OK	31.4223	OK	156.227	OK	168.894	OK	202.552	OK	32	arabidopsis_thaliana	AT3G61190	BAP1	BON1-associated protein 1 [Source:UniProtKB/Swiss-Prot;Acc:Q941L2]	3:22650159-22651488	-	825291	NM_115983;NM_001203221			defense response [GO:0006952];response to temperature stimulus [GO:0009266];response to heat [GO:0009408];response to cold [GO:0009409];response to wounding [GO:0009611];response to salicylic acid [GO:0009751];cellular homeostasis [GO:0019725];negative regulation of defense response [GO:0031348]	protein binding [GO:0005515];phospholipid binding [GO:0005543]	membrane [GO:0016020]
AT5G42600	125.05	2527.54	19.3	0	107.032	OK	113.919	OK	107.937	OK	10.8315	OK	10.3872	OK	3.65861	OK	32	arabidopsis_thaliana	AT5G42600	MRN1	Marneral synthase [Source:UniProtKB/Swiss-Prot;Acc:Q9FJV8]	5:17053517-17058245	+	834267	NM_123624			triterpenoid biosynthetic process [GO:0016104]	intramolecular transferase activity [GO:0016866];marneral synthase activity [GO:0034074]	endoplasmic reticulum [GO:0005783]
AT3G20860	34.63	300.37	8.54	0	29.5681	OK	26.9265	OK	22.6953	OK	5.17526	OK	5.77423	OK	4.06763	OK	32	arabidopsis_thaliana	AT3G20860	ATNEK5	NIMA-related kinase 5 [Source:TAIR;Acc:AT3G20860]	3:7306147-7308434	+	821634	NM_112977			protein phosphorylation [GO:0006468];lateral root formation [GO:0010311];negative regulation of ethylene biosynthetic process [GO:0010366];cortical microtubule organization [GO:0043622]	protein kinase activity [GO:0004672];protein serine/threonine kinase activity [GO:0004674];ATP binding [GO:0005524]
AT5G10430	143.4	2130.73	14.36	0	213.138	OK	516.022	OK	420.872	OK	42.2268	OK	46.3449	OK	30.4113	OK	32	arabidopsis_thaliana	AT5G10430	AGP4	Classical arabinogalactan protein 4 [Source:UniProtKB/Swiss-Prot;Acc:Q9ZT16]	5:3277532-3278313	-	830907	NM_121081					plasma membrane [GO:0005886];anchored component of membrane [GO:0031225]
AT1G66800	64.14	1034.78	15.56	0	128.859	OK	122.206	OK	92.2434	OK	13.4948	OK	13.499	OK	6.14628	OK	32	arabidopsis_thaliana	AT1G66800		NAD(P)-binding Rossmann-fold superfamily protein [Source:TAIR;Acc:AT1G66800]	1:24924813-24926365	+	842998	NM_105351			cellular metabolic process [GO:0044237];oxidation-reduction process [GO:0055114]	catalytic activity [GO:0003824];alcohol dehydrogenase (NAD) activity [GO:0004022];coenzyme binding [GO:0050662]
AT5G24580	558.41	79.39	-6.83	0	8.02583	OK	4.63813	OK	12.2645	OK	73.796	OK	83.0097	OK	103.454	OK	32	arabidopsis_thaliana	AT5G24580		Heavy metal transport/detoxification superfamily protein [Source:TAIR;Acc:AT5G24580]	5:8410258-8412265	-	832529	NM_122366;NM_203101;NM_001161262			metal ion transport [GO:0030001]	metal ion binding [GO:0046872]
AT4G06746	5.64	127.62	21.37	0	41.5701	OK	27.4173	OK	35.8588	OK	1.69829	OK	2.254	OK	3.38587	OK	32	arabidopsis_thaliana	AT4G06746	RAP2-9	Ethylene-responsive transcription factor RAP2-9 [Source:UniProtKB/Swiss-Prot;Acc:Q8W3M3]	4:4073962-4074545	-	826148	NM_179009			transcription, DNA-templated [GO:0006351];regulation of transcription, DNA-templated [GO:0006355];ethylene-activated signaling pathway [GO:0009873]	DNA binding [GO:0003677];transcription factor activity, sequence-specific DNA binding [GO:0003700]	nucleus [GO:0005634]
AT5G52120	1.2	176.35	121.75	0	13.8613	OK	12.3226	OK	25.5611	OK	0.099709	OK	0.226861	OK	0.0993947	OK	32	arabidopsis_thaliana	AT5G52120	PP2A14	F-box protein PP2-A14 [Source:UniProtKB/Swiss-Prot;Acc:Q9FJ80]	5:21176422-21180310	-	835288	NM_124591			protein ubiquitination [GO:0016567]	protein binding [GO:0005515];carbohydrate binding [GO:0030246]	nucleus [GO:0005634]
AT1G08160	1.37	157.68	95.01	0	22.4825	OK	15.8643	OK	33.26	OK	0.603121	OK	0.17153	OK	0.150305	OK	32	arabidopsis_thaliana	AT1G08160		Uncharacterized protein At1g08160 [Source:UniProtKB/Swiss-Prot;Acc:Q8VZ13]	1:2559487-2560403	-	837337	NM_179281					integral component of membrane [GO:0016021]
AT1G20390	21.25	259.02	11.95	0	5.30027	OK	4.43745	OK	4.04211	OK	0.45811	OK	0.833844	OK	0.474933	OK	32	arabidopsis_thaliana	AT1G20390		transposable element gene [Source:TAIR;Acc:AT1G20390]	1:7065494-7071561	+
AT5G43760	3.93	189.13	43.52	0	6.55072	OK	15.4599	OK	14.7755	OK	0.590871	OK	0.373435	OK	0.196336	OK	32	arabidopsis_thaliana	AT5G43760	KCS19	3-ketoacyl-CoA synthase 19 [Source:UniProtKB/Swiss-Prot;Acc:Q9FG87]	5:17585763-17588597	+	834398	NM_123743			fatty acid biosynthetic process [GO:0006633];metabolic process [GO:0008152];response to cold [GO:0009409];response to light stimulus [GO:0009416]	catalytic activity [GO:0003824];fatty acid elongase activity [GO:0009922];transferase activity, transferring acyl groups other than amino-acyl groups [GO:0016747]	membrane [GO:0016020];integral component of membrane [GO:0016021]
AT3G44260	573.28	93.12	-6.07	0	10.0911	OK	9.66365	OK	16.4819	OK	84.095	OK	117.171	OK	135.871	OK	32	arabidopsis_thaliana	AT3G44260	CAF1-9	Probable CCR4-associated factor 1 homolog 9 [Source:UniProtKB/Swiss-Prot;Acc:Q9LXM2]	3:15952045-15953084	-	823551	NM_114294			nuclear-transcribed mRNA poly(A) tail shortening [GO:0000289];defense response to insect [GO:0002213];transcription, DNA-templated [GO:0006351];regulation of transcription, DNA-templated [GO:0006355];response to wounding [GO:0009611];defense response to bacterium [GO:0042742];nucleic acid phosphodiester bond hydrolysis [GO:0090305];RNA phosphodiester bond hydrolysis, exonucleolytic [GO:0090503]	3'-5'-exoribonuclease activity [GO:0000175];nucleic acid binding [GO:0003676];RNA binding [GO:0003723];poly(A)-specific ribonuclease activity [GO:0004535];3'-5' exonuclease activity [GO:0008408];metal ion binding [GO:0046872]	nucleus [GO:0005634];cytoplasm [GO:0005737];CCR4-NOT complex [GO:0030014]
AT4G30410	5.68	105.27	17.7	0	15.714	OK	14.4665	OK	19.6396	OK	1.67787	OK	1.1484	OK	1.34175	OK	32	arabidopsis_thaliana	AT4G30410		sequence-specific DNA binding transcription factors [Source:TAIR;Acc:AT4G30410]	4:14871109-14872176	-	829164	NM_202911;NM_119187			regulation of transcription, DNA-templated [GO:0006355]	transcription factor activity, sequence-specific DNA binding [GO:0003700];protein dimerization activity [GO:0046983]
AT1G27760	122.84	694.1	5.61	0	50.3219	OK	31.675	OK	41.4152	OK	10.9119	OK	10.4153	OK	11.8838	OK	32	arabidopsis_thaliana	AT1G27760	SAT32	interferon-related developmental regulator family protein / IFRD protein family [Source:TAIR;Acc:AT1G27760]	1:9668584-9671616	+	839669	NM_202194;NM_179384;NM_102541			response to salt stress [GO:0009651]	binding [GO:0005488]	nucleus [GO:0005634];cytoplasm [GO:0005737]
AT1G09570	2150.44	376.16	-5.64	0	10.1571	OK	7.06063	OK	16.6298	OK	95.9907	OK	92.8741	OK	104.144	OK	32	arabidopsis_thaliana	AT1G09570	PHYA	Phytochrome A [Source:UniProtKB/Swiss-Prot;Acc:P14712]	1:3095256-3100357	-	837483	NM_100828;NM_001123784			phosphorelay signal transduction system [GO:0000160];transcription, DNA-templated [GO:0006351];regulation of transcription, DNA-templated [GO:0006355];signal transduction [GO:0007165];detection of visible light [GO:0009584];red, far-red light phototransduction [GO:0009585];gravitropism [GO:0009630];phototropism [GO:0009638];photomorphogenesis [GO:0009640];far-red light signaling pathway [GO:00100…	phosphorelay sensor kinase activity [GO:0000155];signal transducer activity [GO:0004871];protein binding [GO:0005515];photoreceptor activity [GO:0009881];red or far-red light photoreceptor activity [GO:0009883];far-red light photoreceptor activity [GO:0031516];identical protein binding [GO:0042802];protein homodimerization activity [GO:0042803]	nucleus [GO:0005634];cytoplasm [GO:0005737];membrane [GO:0016020];nuclear body [GO:0016604];nuclear speck [GO:0016607]
AT1G70310	692.3	167.26	-4.11	0	13.23	OK	14.2885	OK	21.9856	OK	107.289	OK	107.622	OK	93.8148	OK	32	arabidopsis_thaliana	AT1G70310	SPDSYN2	Spermidine synthase 2 [Source:UniProtKB/Swiss-Prot;Acc:O48661]	1:26485306-26487435	-	843367	NM_105699			polyamine metabolic process [GO:0006595];metabolic process [GO:0008152];spermidine biosynthetic process [GO:0008295]	catalytic activity [GO:0003824];spermidine synthase activity [GO:0004766];transferase activity [GO:0016740]	plasma membrane [GO:0005886]
AT2G39200	72.7	1224.91	16.18	0	90.6952	OK	87.7857	OK	42.2299	OK	6.83917	OK	6.96526	OK	6.55789	OK	32	arabidopsis_thaliana	AT2G39200	MLO12	MLO-like protein 12 [Source:UniProtKB/Swiss-Prot;Acc:O80961]	2:16356148-16359813	-	818505	NM_129478			defense response [GO:0006952];response to biotic stimulus [GO:0009607];defense response to fungus, incompatible interaction [GO:0009817];leaf senescence [GO:0010150]	calmodulin binding [GO:0005516]	plasma membrane [GO:0005886];membrane [GO:0016020];integral component of membrane [GO:0016021]
AT4G09320	2175.04	654.08	-3.31	0	131.979	OK	114.414	OK	178.689	OK	649.747	OK	771.964	OK	724.636	OK	32	arabidopsis_thaliana	AT4G09320	NDPK1	Nucleoside diphosphate kinase family protein [Source:TAIR;Acc:AT4G09320]	4:5923400-5924532	+	826515	NM_117000			nucleoside diphosphate phosphorylation [GO:0006165];GTP biosynthetic process [GO:0006183];UTP biosynthetic process [GO:0006228];CTP biosynthetic process [GO:0006241];cellular response to hydrogen peroxide [GO:0070301]	nucleoside diphosphate kinase activity [GO:0004550];ATP binding [GO:0005524];metal ion binding [GO:0046872]
AT4G24340	100.26	1178.82	11.43	0	141.169	OK	147.605	OK	81.5464	OK	15.5835	OK	13.1989	OK	18.3691	OK	32	arabidopsis_thaliana	AT4G24340		Phosphorylase superfamily protein [Source:TAIR;Acc:AT4G24340]	4:12607447-12609252	+	828537	NM_118567			nucleoside metabolic process [GO:0009116]	catalytic activity [GO:0003824]
AT2G30250	25.12	269.89	10.49	0	19.1383	OK	22.8843	OK	16.886	OK	3.29168	OK	2.9609	OK	2.13666	OK	32	arabidopsis_thaliana	AT2G30250	WRKY25	Probable WRKY transcription factor 25 [Source:UniProtKB/Swiss-Prot;Acc:O22921]	2:12903236-12905198	-	817575	NM_128578			transcription, DNA-templated [GO:0006351];regulation of transcription, DNA-templated [GO:0006355];response to osmotic stress [GO:0006970];response to cold [GO:0009409];response to salt stress [GO:0009651];cellular response to heat [GO:0034605];cellular heat acclimation [GO:0070370]	transcription factor activity, sequence-specific DNA binding [GO:0003700];sequence-specific DNA binding [GO:0043565]	nucleus [GO:0005634]
AT1G05460	208.48	21.47	-9.79	0	0.379928	OK	0.848945	OK	0.95967	OK	9.52267	OK	11.0644	OK	11.7898	OK	32	arabidopsis_thaliana	AT1G05460	SDE3	Probable RNA helicase SDE3 [Source:UniProtKB/Swiss-Prot;Acc:Q8GYD9]	1:1601148-1605027	-	837047	NM_100425			metabolic process [GO:0008152];virus induced gene silencing [GO:0009616];posttranscriptional gene silencing by RNA [GO:0035194]	RNA helicase activity [GO:0003724];ATP binding [GO:0005524]	cytoplasm [GO:0005737]
AT1G27030	2.76	131.56	43.24	0	10.3125	OK	10.3565	OK	20.3337	OK	0.723475	OK	0.35273	OK	0.206056	OK	32	arabidopsis_thaliana	AT1G27030		unknown protein; BEST Arabidopsis thaliana protein match is: unknown protein (TAIR:AT1G27020.1); Has 504 Blast hits to 502 proteins in 169 species: Archae - 0; Bacteria - 299; Metazoa - 0; Fungi - 0; Plants - 67; Viruses - 0; Other Eukaryotes - 138 /.../e: NCBI BLink). [Source:TAIR;Acc:AT1G27030]	1:9381803-9383984	+	839592	NM_102465			biological_process [GO:0008150]		cellular_component [GO:0005575]
AT3G03450	310.4	44.64	-6.71	0	2.13077	OK	1.53897	OK	4.29201	OK	27.1842	OK	26.7974	OK	27.1559	OK	32	arabidopsis_thaliana	AT3G03450	RGL2	DELLA protein RGL2 [Source:UniProtKB/Swiss-Prot;Acc:Q8GXW1]	3:819337-821406	-	821251	NM_111216			transcription, DNA-templated [GO:0006351];defense response [GO:0006952];response to abscisic acid [GO:0009737];response to gibberellin [GO:0009739];gibberellic acid mediated signaling pathway [GO:0009740];flower development [GO:0009908];negative regulation of gibberellic acid mediated signaling pathway [GO:0009938];negative regulation of seed germination [GO:0010187];cell differentiation [GO:0030…	transcription factor activity, transcription factor binding [GO:0000989];transcription factor activity, sequence-specific DNA binding [GO:0003700]	nucleus [GO:0005634]
AT5G07220	100.7	675.14	6.62	0	66.8358	OK	53.2444	OK	48.0327	OK	12.8735	OK	12.0896	OK	14.211	OK	32	arabidopsis_thaliana	AT5G07220	BAG3	BAG family molecular chaperone regulator 3 [Source:UniProtKB/Swiss-Prot;Acc:Q9LYP4]	5:2265256-2266967	-	830613	NM_120804				protein binding [GO:0005515];chaperone binding [GO:0051087]
AT5G52560	181.81	709.48	3.88	0	36.6274	OK	29.9266	OK	34.8234	OK	12.9197	OK	12.5578	OK	14.8528	OK	32	arabidopsis_thaliana	AT5G52560	USP	UDP-sugar pyrophosphorylase [Source:UniProtKB/Swiss-Prot;Acc:Q9C5I1]	5:21330639-21334811	+	835333	NM_124635			UDP-glucose metabolic process [GO:0006011];metabolic process [GO:0008152];nucleotide-sugar biosynthetic process [GO:0009226];pollen development [GO:0009555];UDP-L-arabinose metabolic process [GO:0033356];UDP-glucuronate metabolic process [GO:0046398];response to cadmium ion [GO:0046686];UDP-D-galactose metabolic process [GO:0052573]	UTP:glucose-1-phosphate uridylyltransferase activity [GO:0003983];UTP:arabinose-1-phosphate uridylyltransferase activity [GO:0010491];UTP:galactose-1-phosphate uridylyltransferase activity [GO:0017103];UTP:xylose-1-phosphate uridylyltransferase activity [GO:0047338];glucuronate-1-phosphate uridylyltransferase activity [GO:0047350];UTP-monosaccharide-1-phosphate uridylyltransferase activity [GO:00…	cytosol [GO:0005829];pollen tube [GO:0090406]
AT5G21105	22.96	327.13	13.8	0	10.1831	OK	15.6983	OK	32.1353	OK	1.79555	OK	2.35008	OK	1.90718	OK	32	arabidopsis_thaliana	AT5G21105		Plant L-ascorbate oxidase [Source:TAIR;Acc:AT5G21105]	5:7172687-7177841	+	832235	NM_001203424;NM_147871;NM_001161257			oxidation-reduction process [GO:0055114];sterol biosynthetic process [GO:0016126];sphingoid biosynthetic process [GO:0046520]	copper ion binding [GO:0005507];oxidoreductase activity [GO:0016491];L-ascorbate oxidase activity [GO:0008447];metal ion binding [GO:0046872]	extracellular region [GO:0005576];cell wall [GO:0005618];plasmodesma [GO:0009506]
AT5G16010	27.94	380.71	13.18	0	54.038	OK	31.683	OK	72.6779	OK	8.43155	OK	2.55783	OK	5.46323	OK	32	arabidopsis_thaliana	AT5G16010		3-oxo-5-alpha-steroid 4-dehydrogenase family protein [Source:TAIR;Acc:AT5G16010]	5:5227924-5229116	+	831458	NM_121606			lipid metabolic process [GO:0006629]	oxidoreductase activity, acting on the CH-CH group of donors [GO:0016627]	cytoplasm [GO:0005737];chloroplast [GO:0009507];chloroplast envelope [GO:0009941];membrane [GO:0016020];integral component of membrane [GO:0016021]
AT2G39360	5.4	189.59	32.77	0	8.01899	OK	9.48406	OK	5.87956	OK	0.130049	OK	0.591784	OK	0.345705	OK	32	arabidopsis_thaliana	AT2G39360		Probable receptor-like protein kinase At2g39360 [Source:UniProtKB/Swiss-Prot;Acc:O80623]	2:16437472-16440154	-	818521	NM_129493			protein phosphorylation [GO:0006468];transmembrane receptor protein serine/threonine kinase signaling pathway [GO:0007178];hormone-mediated signaling pathway [GO:0009755];protein autophosphorylation [GO:0046777]	peptide receptor activity [GO:0001653];protein kinase activity [GO:0004672];transmembrane receptor protein serine/threonine kinase activity [GO:0004675];ATP binding [GO:0005524];ubiquitin protein ligase binding [GO:0031625]	plasma membrane [GO:0005886];plasmodesma [GO:0009506];integral component of membrane [GO:0016021]
AT1G01340	6.7	118.56	16.72	0	5.71368	OK	4.89609	OK	6.41106	OK	0.73485	OK	0.222898	OK	0.537269	OK	32	arabidopsis_thaliana	AT1G01340	CNGC10	Probable cyclic nucleotide-gated ion channel 10 [Source:UniProtKB/Swiss-Prot;Acc:Q9LNJ0]	1:132328-135831	-	838832	NM_001197956;NM_100016			ion transport [GO:0006811];transmembrane transport [GO:0055085]	ion channel activity [GO:0005216];protein binding [GO:0005515];cAMP binding [GO:0030552];cGMP binding [GO:0030553]	plasma membrane [GO:0005886];membrane [GO:0016020];integral component of membrane [GO:0016021]
AT3G18280	18.04	268.41	14.29	0	59.8281	OK	94.177	OK	54.9384	OK	7.97724	OK	7.19744	OK	7.40368	OK	32	arabidopsis_thaliana	AT3G18280		Bifunctional inhibitor/lipid-transfer protein/seed storage 2S albumin superfamily protein [Source:TAIR;Acc:AT3G18280]	3:6267049-6267643	+	821356	NM_112712			proteolysis [GO:0006508];protein targeting to membrane [GO:0006612];positive regulation of flavonoid biosynthetic process [GO:0009963];regulation of plant-type hypersensitive response [GO:0010363]	peptidase activity [GO:0008233]
AT3G23810	111.07	675.61	6.03	0	42.1894	OK	44.6264	OK	42.0661	OK	10.5839	OK	13.5269	OK	8.79215	OK	32	arabidopsis_thaliana	AT3G23810	SAHH2	Adenosylhomocysteinase 2 [Source:UniProtKB/Swiss-Prot;Acc:Q9LK36]	3:8587664-8589713	-	821964	NM_113286			one-carbon metabolic process [GO:0006730];S-adenosylmethionine cycle [GO:0033353]	adenosylhomocysteinase activity [GO:0004013];hydrolase activity [GO:0016787]	vacuole [GO:0005773];cytosol [GO:0005829];plasma membrane [GO:0005886];membrane [GO:0016020]
AT1G30680	273.56	24.64	-10.41	0	0.919306	OK	0.456485	OK	2.10483	OK	17.2655	OK	19.5896	OK	18.9821	OK	32	arabidopsis_thaliana	AT1G30680	T5I8.13	Twinkle homolog protein, chloroplastic/mitochondrial [Source:UniProtKB/Swiss-Prot;Acc:B5X582]	1:10881597-10886425	+	839948	NM_179404			DNA replication [GO:0006260];DNA duplex unwinding [GO:0032508]	DNA helicase activity [GO:0003678];single-stranded DNA binding [GO:0003697];DNA primase activity [GO:0003896];ATP-dependent DNA helicase activity [GO:0004003];ATP binding [GO:0005524];5'-3' DNA helicase activity [GO:0043139];metal ion binding [GO:0046872]	mitochondrion [GO:0005739];chloroplast [GO:0009507];primosome complex [GO:1990077]
AT5G18470	376.25	71.88	-5.15	0	5.72009	OK	5.30816	OK	8.60181	OK	43.4938	OK	45.0071	OK	59.1152	OK	32	arabidopsis_thaliana	AT5G18470		Curculin-like (mannose-binding) lectin family protein [Source:TAIR;Acc:AT5G18470]	5:6127797-6129285	+	831965	NM_121852			response to karrikin [GO:0080167]	carbohydrate binding [GO:0030246]	plant-type cell wall [GO:0009505]
AT5G67190	16.74	140.98	8.22	0	37.1062	OK	39.4095	OK	42.0222	OK	6.12921	OK	6.97268	OK	9.16483	OK	32	arabidopsis_thaliana	AT5G67190	ERF010	Ethylene-responsive transcription factor ERF010 [Source:UniProtKB/Swiss-Prot;Acc:Q9FH94]	5:26809135-26809689	-	836854	NM_126119			transcription, DNA-templated [GO:0006351];regulation of transcription, DNA-templated [GO:0006355];ethylene-activated signaling pathway [GO:0009873]	DNA binding [GO:0003677];transcription factor activity, sequence-specific DNA binding [GO:0003700]	nucleus [GO:0005634]
AT4G12730	154.85	1076.4	6.85	0	62.5836	OK	107.282	OK	92.887	OK	20.9961	OK	20.3784	OK	16.9432	OK	32	arabidopsis_thaliana	AT4G12730	FLA2	Fasciclin-like arabinogalactan protein 2 [Source:UniProtKB/Swiss-Prot;Acc:Q9SU13]	4:7491383-7492876	-	826885	NM_117342					vacuolar membrane [GO:0005774];plasma membrane [GO:0005886];membrane [GO:0016020];anchored component of membrane [GO:0031225];anchored component of plasma membrane [GO:0046658]
AT2G26190	650.9	226.01	-2.88	0	11.7968	OK	12.0445	OK	15.3306	OK	56.0997	OK	55.8844	OK	62.1104	OK	32	arabidopsis_thaliana	AT2G26190		calmodulin-binding family protein [Source:TAIR;Acc:AT2G26190]	2:11147639-11150510	-	817159	NM_128177
AT2G36930	591.54	111.97	-5.25	0	13.0259	OK	18.4802	OK	30.2363	OK	165.06	OK	156.514	OK	172.629	OK	32	arabidopsis_thaliana	AT2G36930		zinc finger (C2H2 type) family protein [Source:TAIR;Acc:AT2G36930]	2:15509898-15511514	-	818267	NM_129249			biological_process [GO:0008150];protein maturation [GO:0051604]	nucleic acid binding [GO:0003676];zinc ion binding [GO:0008270];metal ion binding [GO:0046872]
AT4G38890	472.83	116.5	-4.07	0	4.73387	OK	6.01988	OK	6.29338	OK	39.5986	OK	33.8592	OK	36.4453	OK	32	arabidopsis_thaliana	AT4G38890		tRNA-dihydrouridine(47) synthase [NAD(P)(+)]-like [Source:UniProtKB/Swiss-Prot;Acc:Q9T0J6]	4:18135800-18139206	-	830044	NM_120049			tRNA processing [GO:0008033];oxidation-reduction process [GO:0055114]	catalytic activity [GO:0003824];tRNA dihydrouridine synthase activity [GO:0017150];metal ion binding [GO:0046872];flavin adenine dinucleotide binding [GO:0050660]
AT1G02900	4.13	250.07	53.37	0	77.8185	OK	84.7868	OK	32.0624	OK	1.72096	OK	1.95779	OK	1.71553	OK	32	arabidopsis_thaliana	AT1G02900	RALF1	Protein RALF-like 1 [Source:UniProtKB/Swiss-Prot;Acc:Q9SRY3]	1:653765-654343	-	839389	NM_100171			cell-cell signaling [GO:0007267];calcium-mediated signaling [GO:0019722];negative regulation of cell growth [GO:0030308];root development [GO:0048364]	signal transducer activity [GO:0004871];hormone activity [GO:0005179]	apoplast [GO:0048046]
AT4G00750	423.27	71.84	-5.94	0	2.4499	OK	4.58529	OK	4.84372	OK	35.4121	OK	37.417	OK	35.4681	OK	32	arabidopsis_thaliana	AT4G00750		Probable methyltransferase PMT15 [Source:UniProtKB/Swiss-Prot;Acc:Q9ZPH9]	4:314353-317675	+	825923	NM_116300			methylation [GO:0032259]	methyltransferase activity [GO:0008168];S-adenosylmethionine-dependent methyltransferase activity [GO:0008757]	Golgi membrane [GO:0000139];endosome [GO:0005768];vacuolar membrane [GO:0005774];Golgi apparatus [GO:0005794];trans-Golgi network [GO:0005802];integral component of membrane [GO:0016021]
AT2G22970	52.84	281.07	5.24	0	20.3896	OK	29.376	OK	38.2426	OK	6.41094	OK	7.5251	OK	9.30853	OK	32	arabidopsis_thaliana	AT2G22970	SCPL11	Serine carboxypeptidase-like 11 [Source:UniProtKB/Swiss-Prot;Acc:Q2V465]	2:9774853-9778528	+	816828	NM_127862;NM_001036324;NM_001084476			proteolysis [GO:0006508]	serine-type carboxypeptidase activity [GO:0004185];carboxypeptidase activity [GO:0004180]	extracellular region [GO:0005576];plant-type cell wall [GO:0009505]
AT3G04010	26.55	833.15	29.05	0	78.2522	OK	54.352	OK	27.5531	OK	3.65512	OK	1.75921	OK	2.87284	OK	32	arabidopsis_thaliana	AT3G04010		O-Glycosyl hydrolases family 17 protein [Source:TAIR;Acc:AT3G04010]	3:1036841-1039482	-	819556	NM_111272			carbohydrate metabolic process [GO:0005975];amino acid transport [GO:0006865];metabolic process [GO:0008152];heat acclimation [GO:0010286]	catalytic activity [GO:0003824];hydrolase activity, hydrolyzing O-glycosyl compounds [GO:0004553];hydrolase activity [GO:0016787];hydrolase activity, acting on glycosyl bonds [GO:0016798]	anchored component of membrane [GO:0031225]
AT1G80820	4.77	118.61	23.38	0	9.26954	OK	8.48472	OK	16.9259	OK	0.398466	OK	0.793277	OK	0.993025	OK	32	arabidopsis_thaliana	AT1G80820	CCR2	Cinnamoyl-CoA reductase 2 [Source:UniProtKB/Swiss-Prot;Acc:Q9SAH9]	1:30370572-30372670	+	844421	NM_106730			defense response [GO:0006952];circadian rhythm [GO:0007623];response to cold [GO:0009409];phenylpropanoid biosynthetic process [GO:0009699];negative regulation of circadian rhythm [GO:0042754]	catalytic activity [GO:0003824];cinnamoyl-CoA reductase activity [GO:0016621];coenzyme binding [GO:0050662]
AT4G15160	117.5	9815.93	71.47	0	1557.7	OK	1872.66	OK	379.328	OK	23.7499	OK	29.289	OK	14.8709	OK	32	arabidopsis_thaliana	AT4G15160	DL3625W	Bifunctional inhibitor/lipid-transfer protein/seed storage 2S albumin superfamily protein [Source:TAIR;Acc:AT4G15160]	4:8646150-8647252	+	827182	NM_001160764;NM_117605
AT5G56040	26.31	738.33	26.31	0	20.5563	OK	30.9226	OK	13.5205	OK	1.33585	OK	1.69639	OK	0.65033	OK	32	arabidopsis_thaliana	AT5G56040		Leucine-rich receptor-like protein kinase family protein [Source:TAIR;Acc:AT5G56040]	5:22694878-22698628	+	835702	NM_001037003;NM_124986			response to molecule of bacterial origin [GO:0002237];acetyl-CoA metabolic process [GO:0006084];protein phosphorylation [GO:0006468];signal transduction [GO:0007165];transmembrane receptor protein serine/threonine kinase signaling pathway [GO:0007178];hormone-mediated signaling pathway [GO:0009755];regulation of meristem growth [GO:0010075];stomatal complex morphogenesis [GO:0010103];sterol biosy…	nucleotide binding [GO:0000166];peptide receptor activity [GO:0001653];protein kinase activity [GO:0004672];protein serine/threonine kinase activity [GO:0004674];transmembrane receptor protein serine/threonine kinase activity [GO:0004675];protein binding [GO:0005515];ATP binding [GO:0005524];kinase activity [GO:0016301];transferase activity [GO:0016740];transferase activity, transferring phosphor…	plasma membrane [GO:0005886];plasmodesma [GO:0009506];membrane [GO:0016020];integral component of membrane [GO:0016021]
AT3G12670	643.98	142.26	-4.45	0	7.74179	OK	5.42713	OK	10.8976	OK	58.4933	OK	51.6236	OK	58.1354	OK	32	arabidopsis_thaliana	AT3G12670	emb2742	CTP synthase family protein [Source:TAIR;Acc:AT3G12670]	3:4020120-4024268	-	820447	NM_112102			endonucleolytic cleavage involved in rRNA processing [GO:0000478];pyrimidine nucleotide biosynthetic process [GO:0006221];glutamine metabolic process [GO:0006541];'de novo' CTP biosynthetic process [GO:0044210];response to cadmium ion [GO:0046686]	nucleotide binding [GO:0000166];CTP synthase activity [GO:0003883];ATP binding [GO:0005524];ligase activity [GO:0016874]	cytosol [GO:0005829]
AT3G13580	1579.52	233.45	-6.67	0	18.2599	OK	24.8994	OK	45.8028	OK	307.744	OK	288.379	OK	302.02	OK	32	arabidopsis_thaliana	AT3G13580	RPL7D	60S ribosomal protein L7-4 [Source:UniProtKB/Swiss-Prot;Acc:Q9LHP1]	3:4433047-4435305	+	820560	NM_112204;NM_202575;NM_202576					chloroplast [GO:0009507];membrane [GO:0016020];cytosolic large ribosomal subunit [GO:0022625];cytosolic ribosome [GO:0022626]
AT1G14240	2.54	1663.25	398.49	0	152.202	OK	131.476	OK	42.7571	OK	0.427904	OK	0.245925	OK	0.143638	OK	32	arabidopsis_thaliana	AT1G14240	APY3	Probable apyrase 3 [Source:UniProtKB/Swiss-Prot;Acc:Q9XI62]	1:4864902-4868000	+	837985	NM_202093;NM_001123812;NM_001035968;NM_101290				ATP binding [GO:0005524];hydrolase activity [GO:0016787]	integral component of membrane [GO:0016021]
AT2G18650	24.49	187.98	7.52	0	13.9912	OK	18.8251	OK	15.9003	OK	2.31479	OK	3.43479	OK	3.5114	OK	32	arabidopsis_thaliana	AT2G18650	ATL49	Putative RING-H2 finger protein ATL49 [Source:UniProtKB/Swiss-Prot;Acc:Q9ZV53]	2:8086860-8088131	-	816380	NM_127421			embryo development ending in seed dormancy [GO:0009793];protein ubiquitination [GO:0016567]	protein binding [GO:0005515];zinc ion binding [GO:0008270]	integral component of membrane [GO:0016021]
AT1G01010	31.47	290.89	9.08	0	19.243	OK	13.5466	OK	30.5477	OK	4.34537	OK	2.63646	OK	2.95998	OK	32	arabidopsis_thaliana	AT1G01010	NAC001	NAC domain-containing protein 1 [Source:UniProtKB/Swiss-Prot;Acc:Q0WV96]	1:3631-5899	+	839580	NM_099983			transcription, DNA-templated [GO:0006351];regulation of transcription, DNA-templated [GO:0006355]	DNA binding [GO:0003677];transcription factor activity, sequence-specific DNA binding [GO:0003700]	nucleus [GO:0005634];integral component of membrane [GO:0016021]
AT3G06930	385.57	94.79	-4.06	0	4.20067	OK	5.26432	OK	7.44594	OK	32.7704	OK	33.9649	OK	37.3005	OK	32	arabidopsis_thaliana	AT3G06930	PRMT13	Probable histone-arginine methyltransferase 1.3 [Source:UniProtKB/Swiss-Prot;Acc:Q84W92]	3:2185143-2189387	-	819878	NM_180197;NM_111573			transcription, DNA-templated [GO:0006351];regulation of transcription, DNA-templated [GO:0006355];protein methylation [GO:0006479];regulation of flower development [GO:0009909];vegetative to reproductive phase transition of meristem [GO:0010228];peptidyl-arginine methylation, to asymmetrical-dimethyl arginine [GO:0019919];histone H3-R2 methylation [GO:0034970];histone H3-R17 methylation [GO:00349…	methyltransferase activity [GO:0008168];histone-arginine N-methyltransferase activity [GO:0008469];[myelin basic protein]-arginine N-methyltransferase activity [GO:0016277];protein-arginine omega-N monomethyltransferase activity [GO:0035241];protein-arginine omega-N asymmetric methyltransferase activity [GO:0035242];protein homodimerization activity [GO:0042803];protein heterodimerization activit…	nucleus [GO:0005634];cytoplasm [GO:0005737];cytosol [GO:0005829]
AT4G32910	232.23	44.15	-5.23	0	1.65189	OK	1.9051	OK	2.55028	OK	15.9701	OK	16.0591	OK	17.8624	OK	32	arabidopsis_thaliana	AT4G32910	NUP85	Nuclear pore complex protein NUP85 [Source:UniProtKB/Swiss-Prot;Acc:Q8RXH2]	4:15881256-15885416	+	829427	NM_119444			protein transport [GO:0015031];mRNA transport [GO:0051028]		nuclear envelope [GO:0005635];nuclear pore [GO:0005643]
AT5G05790	1.11	274.51	175.9	0	14.5999	OK	14.6568	OK	52.1808	OK	0.0943671	OK	0.107353	OK	0.282209	OK	32	arabidopsis_thaliana	AT5G05790		Duplicated homeodomain-like superfamily protein [Source:TAIR;Acc:AT5G05790]	5:1740572-1742028	-	830464	NM_120661			regulation of transcription, DNA-templated [GO:0006355];response to salt stress [GO:0009651];response to auxin [GO:0009733];response to gibberellin [GO:0009739];response to salicylic acid [GO:0009751];response to jasmonic acid [GO:0009753];response to cadmium ion [GO:0046686]	DNA binding [GO:0003677];chromatin binding [GO:0003682];transcription factor activity, sequence-specific DNA binding [GO:0003700]	nucleus [GO:0005634];chloroplast [GO:0009507]
AT5G04290	497.74	145.85	-3.41	0	3.09767	OK	3.14623	OK	3.59403	OK	16.528	OK	17.2023	OK	20.4822	OK	32	arabidopsis_thaliana	AT5G04290	KTF1	kow domain-containing transcription factor 1 [Source:TAIR;Acc:AT5G04290]	5:1196069-1202653	+	830308	NM_120511			DNA methylation [GO:0006306];production of siRNA involved in RNA interference [GO:0030422]	protein binding [GO:0005515]
AT3G50950	484.55	89.15	-5.42	0	3.87195	OK	3.59743	OK	3.50776	OK	30.0369	OK	26.464	OK	37.3089	OK	32	arabidopsis_thaliana	AT3G50950	RPP13L4	Disease resistance RPP13-like protein 4 [Source:UniProtKB/Swiss-Prot;Acc:Q38834]	3:18935674-18938799	+	824259	NM_114955;NM_180346			defense response [GO:0006952]	ATP binding [GO:0005524];ADP binding [GO:0043531]
AT1G18140	1.2	190.62	127.32	0	6.55809	OK	13.8226	OK	14.4691	OK	0.0622302	OK	0.212382	OK	0.062034	OK	32	arabidopsis_thaliana	AT1G18140	LAC1	Laccase-1 [Source:UniProtKB/Swiss-Prot;Acc:Q9LMS3]	1:6238844-6241436	-	838393	NM_101674			lignin catabolic process [GO:0046274];oxidation-reduction process [GO:0055114]	copper ion binding [GO:0005507];oxidoreductase activity [GO:0016491];hydroquinone:oxygen oxidoreductase activity [GO:0052716]	apoplast [GO:0048046]
AT2G02780	49.34	684.34	13.43	0	32.4903	OK	42.02	OK	22.8495	OK	3.36153	OK	4.92501	OK	2.94476	OK	32	arabidopsis_thaliana	AT2G02780		Probable LRR receptor-like serine/threonine-protein kinase At2g02780 [Source:UniProtKB/Swiss-Prot;Acc:C0LGJ9]	2:781847-784646	-	814807	NM_126333			protein phosphorylation [GO:0006468]	protein kinase activity [GO:0004672];protein serine/threonine kinase activity [GO:0004674];protein binding [GO:0005515];ATP binding [GO:0005524]	integral component of membrane [GO:0016021]
AT1G22530	73.63	1738.78	22.31	0	65.7707	OK	83.8195	OK	98.1447	OK	6.99199	OK	6.91906	OK	1.90957	OK	32	arabidopsis_thaliana	AT1G22530	PATL2	Patellin-2 [Source:UniProtKB/Swiss-Prot;Acc:Q56ZI2]	1:7955493-7958442	-	838859	NM_102102			transport [GO:0006810];cell cycle [GO:0007049];cell division [GO:0051301]	protease binding [GO:0002020];transporter activity [GO:0005215];lipid binding [GO:0008289]	intracellular [GO:0005622];Golgi apparatus [GO:0005794];plasma membrane [GO:0005886];chloroplast [GO:0009507];integral component of membrane [GO:0016021]
AT5G52470	1521.4	286.8	-5.23	0	26.0842	OK	20.3953	OK	45.5041	OK	251.553	OK	245.58	OK	229.553	OK	32	arabidopsis_thaliana	AT5G52470	MED36B	Probable mediator of RNA polymerase II transcription subunit 36b [Source:UniProtKB/Swiss-Prot;Acc:Q9FEF8]	5:21294187-21296704	+	835323	NM_001125946;NM_124626			rRNA processing [GO:0006364];tRNA processing [GO:0008033];box C/D snoRNA 3'-end processing [GO:0000494];transcription, DNA-templated [GO:0006351];regulation of transcription, DNA-templated [GO:0006355];rRNA methylation [GO:0031167];histone glutamine methylation [GO:1990258]	RNA binding [GO:0003723];methyltransferase activity [GO:0008168];rRNA methyltransferase activity [GO:0008649];snoRNA binding [GO:0030515];histone-glutamine methyltransferase activity [GO:1990259]	nucleolus [GO:0005730];Cajal body [GO:0015030];membrane [GO:0016020];box C/D snoRNP complex [GO:0031428];small-subunit processome [GO:0032040]
AT2G15880	66.48	315.94	4.71	0	15.3952	OK	15.5912	OK	17.1501	OK	3.90794	OK	5.18669	OK	6.60092	OK	32	arabidopsis_thaliana	AT2G15880	PEX3	Pollen-specific leucine-rich repeat extensin-like protein 3 [Source:UniProtKB/Swiss-Prot;Acc:Q9XIL9]	2:6918039-6920319	-	816084	NM_127148			cell wall organization [GO:0071555]	structural constituent of cell wall [GO:0005199];protein binding [GO:0005515]	extracellular region [GO:0005576];cell wall [GO:0005618]
AT4G09800	1363.62	357.49	-3.8	0	51.2547	OK	56.1324	OK	87.8008	OK	328.698	OK	361.803	OK	435.922	OK	32	arabidopsis_thaliana	AT4G09800	RPS18A	40S ribosomal protein S18 [Source:UniProtKB/Swiss-Prot;Acc:P34788]	4:6173715-6175200	+	826569;838884;840300	NM_117048			translation [GO:0006412];translational initiation [GO:0006413];ribosome biogenesis [GO:0042254]	nucleic acid binding [GO:0003676];RNA binding [GO:0003723];structural constituent of ribosome [GO:0003735];rRNA binding [GO:0019843]	cell wall [GO:0005618];intracellular [GO:0005622];nucleolus [GO:0005730];vacuole [GO:0005773];vacuolar membrane [GO:0005774];cytosol [GO:0005829];ribosome [GO:0005840];plasma membrane [GO:0005886];plasmodesma [GO:0009506];membrane [GO:0016020];cytosolic ribosome [GO:0022626];cytosolic small ribosomal subunit [GO:0022627];intracellular ribonucleoprotein complex [GO:0030529]
AT3G07010	14.34	138.37	9.36	0	7.62818	OK	10.8746	OK	10.4683	OK	1.7559	OK	1.41492	OK	1.6045	OK	32	arabidopsis_thaliana	AT3G07010		Probable pectate lyase 8 [Source:UniProtKB/Swiss-Prot;Acc:Q9M8Z8]	3:2212728-2216483	-	819886	NM_111581			pectin catabolic process [GO:0045490]	lyase activity [GO:0016829];pectate lyase activity [GO:0030570];metal ion binding [GO:0046872]
AT1G56630	29.04	499.3	16.47	0	38.1481	OK	50.5294	OK	23.2499	OK	3.25699	OK	3.90021	OK	3.33217	OK	32	arabidopsis_thaliana	AT1G56630		alpha/beta-Hydrolases superfamily protein [Source:TAIR;Acc:AT1G56630]	1:21223593-21226943	-	842118	NM_104540			lipid metabolic process [GO:0006629]	triglyceride lipase activity [GO:0004806];lipase activity [GO:0016298];hydrolase activity [GO:0016787]	bounding membrane of organelle [GO:0098588]
AT5G28350	44.62	225.37	5.01	0	7.14929	OK	5.93613	OK	7.0791	OK	1.9304	OK	1.98691	OK	2.19922	OK	32	arabidopsis_thaliana	AT5G28350		Quinoprotein amine dehydrogenase, beta chain-like; RIC1-like guanyl-nucleotide exchange factor [Source:TAIR;Acc:AT5G28350]	5:10320139-10326946	+	832920	NM_122718;NM_203117			biological_process [GO:0008150]	protein binding [GO:0005515]	Golgi apparatus [GO:0005794]
AT3G58120	35.41	737.64	19.79	0	35.7023	OK	82.8345	OK	51.3797	OK	2.46802	OK	6.2493	OK	4.0475	OK	32	arabidopsis_thaliana	AT3G58120	BZIP61	Basic leucine zipper 61 [Source:UniProtKB/Swiss-Prot;Acc:Q9M2K4]	3:21520974-21523327	-	824981	NM_115674			transcription, DNA-templated [GO:0006351];regulation of transcription, DNA-templated [GO:0006355];response to xenobiotic stimulus [GO:0009410];endoplasmic reticulum unfolded protein response [GO:0030968];positive regulation of transcription, DNA-templated [GO:0045893]	DNA binding [GO:0003677];transcription factor activity, sequence-specific DNA binding [GO:0003700];sequence-specific DNA binding [GO:0043565]	nucleus [GO:0005634]
AT2G21440	852.29	116.04	-7.18	0	2.91251	OK	2.697	OK	7.01145	OK	45.2873	OK	45.4091	OK	44.3747	OK	32	arabidopsis_thaliana	AT2G21440		RNA-binding (RRM/RBD/RNP motifs) family protein [Source:TAIR;Acc:AT2G21440]	2:9173560-9179166	-	816683	NM_127716				nucleotide binding [GO:0000166];nucleic acid binding [GO:0003676]
AT3G03990	54.39	329.99	6.04	0	35.7021	OK	24.96	OK	53.8036	OK	9.08223	OK	10.2013	OK	9.16821	OK	32	arabidopsis_thaliana	AT3G03990	D14	Probable strigolactone esterase D14 homolog [Source:UniProtKB/Swiss-Prot;Acc:Q9SQR3]	3:1033768-1034906	+	819554	NM_111270			secondary shoot formation [GO:0010223];strigolactone biosynthetic process [GO:1901601]	hydrolase activity [GO:0016787]
AT2G45160	248.75	831.98	3.33	0	34.9025	OK	44.0734	OK	47.9371	OK	18.2463	OK	20.2295	OK	19.8329	OK	32	arabidopsis_thaliana	AT2G45160	SCL27	Scarecrow-like protein 27 [Source:UniProtKB/Swiss-Prot;Acc:Q7XJM8]	2:18617862-18620150	-	819124	NM_130079			transcription, DNA-templated [GO:0006351];regulation of transcription, DNA-templated [GO:0006355];maintenance of shoot apical meristem identity [GO:0010492];cell differentiation [GO:0030154];root hair cell tip growth [GO:0048768];cell division [GO:0051301]	transcription factor activity, sequence-specific DNA binding [GO:0003700]	nucleus [GO:0005634]
AT5G06300	65.63	2184.68	30.73	0	412.769	OK	224.838	OK	117.875	OK	12.4134	OK	14.1217	OK	8.80231	OK	32	arabidopsis_thaliana	AT5G06300	LOG7	Cytokinin riboside 5'-monophosphate phosphoribohydrolase LOG7 [Source:UniProtKB/Swiss-Prot;Acc:Q8GW29]	5:1921744-1925370	-	830518	NM_120713			cytokinin biosynthetic process [GO:0009691]	hydrolase activity, hydrolyzing N-glycosyl compounds [GO:0016799]	nucleus [GO:0005634];cytosol [GO:0005829]
AT5G43050	22.08	174.67	7.8	0	28.6689	OK	25.9162	OK	50.1665	OK	5.46408	OK	5.96737	OK	5.8826	OK	32	arabidopsis_thaliana	AT5G43050	NPQ6	Protein of unknown function (DUF565) [Source:TAIR;Acc:AT5G43050]	5:17268025-17269024	+	834320	NM_123671			nonphotochemical quenching [GO:0010196]		chloroplast [GO:0009507]
AT2G46920	551.78	156.85	-3.5	0	4.8118	OK	5.29506	OK	7.9514	OK	30.9318	OK	33.3852	OK	31.7589	OK	32	arabidopsis_thaliana	AT2G46920	POL	Protein phosphatase 2C 32 [Source:UniProtKB/Swiss-Prot;Acc:Q8RWN7]	2:19277903-19281760	-	819306	NM_180133;NM_180132			regulation of transcription, DNA-templated [GO:0006355];protein dephosphorylation [GO:0006470];metabolic process [GO:0008152];maintenance of meristem identity [GO:0010074];dephosphorylation [GO:0016311]	catalytic activity [GO:0003824];protein serine/threonine phosphatase activity [GO:0004722];phospholipid binding [GO:0005543];metal ion binding [GO:0046872]	nucleus [GO:0005634];plasma membrane [GO:0005886]
AT2G44940	23.92	301.47	12.26	0	38.3668	OK	17.0524	OK	46.9927	OK	3.25391	OK	4.21227	OK	4.80955	OK	32	arabidopsis_thaliana	AT2G44940	ERF034	Ethylene-responsive transcription factor ERF034 [Source:UniProtKB/Swiss-Prot;Acc:Q8LBQ7]	2:18537257-18538418	+	819103	NM_130059			transcription, DNA-templated [GO:0006351];regulation of transcription, DNA-templated [GO:0006355];ethylene-activated signaling pathway [GO:0009873]	DNA binding [GO:0003677];transcription factor activity, sequence-specific DNA binding [GO:0003700];transcription regulatory region DNA binding [GO:0044212]	nucleus [GO:0005634]
AT4G12300	257.6	26.74	-9.23	0	0.998718	OK	1.06268	OK	3.03482	OK	22.5252	OK	24.9012	OK	26.9578	OK	32	arabidopsis_thaliana	AT4G12300	CYP706A4	cytochrome P450, family 706, subfamily A, polypeptide 4 [Source:TAIR;Acc:AT4G12300]	4:7307737-7309755	-	826839	NM_117300			secondary metabolite biosynthetic process [GO:0044550];oxidation-reduction process [GO:0055114]	monooxygenase activity [GO:0004497];iron ion binding [GO:0005506];electron carrier activity [GO:0009055];oxidoreductase activity [GO:0016491];oxidoreductase activity, acting on paired donors, with incorporation or reduction of molecular oxygen [GO:0016705];oxidoreductase activity, acting on paired donors, with incorporation or reduction of molecular oxygen, NAD(P)H as one donor, and incorporation…	membrane [GO:0016020]
AT3G21710	2.56	179.86	61.16	0	25.5897	OK	26.1466	OK	14.2035	OK	0.747604	OK	0.680387	OK	0.298097	OK	32	arabidopsis_thaliana	AT3G21710		unknown protein; Has 42 Blast hits to 42 proteins in 10 species: Archae - 0; Bacteria - 0; Metazoa - 0; Fungi - 0; Plants - 42; Viruses - 0; Other Eukaryotes - 0 (source: NCBI BLink). [Source:TAIR;Acc:AT3G21710]	3:7648342-7649799	+	821725	NM_113066;NM_202621			transition metal ion transport [GO:0000041];iron ion transport [GO:0006826];biological_process [GO:0008150];xylem development [GO:0010089];cellular response to iron ion starvation [GO:0010106];response to nitrate [GO:0010167];glucuronoxylan metabolic process [GO:0010413];nitrate transport [GO:0015706];xylan biosynthetic process [GO:0045492]		nucleus [GO:0005634];cytosol [GO:0005829]
AT4G01770	0.23	495.58	759.39	0	36.3204	OK	61.7277	OK	26.5438	OK	0.089494	OK	0	OK	0	OK	32	arabidopsis_thaliana	AT4G01770	RGXT1	UDP-D-xylose:L-fucose alpha-1,3-D-xylosyltransferase 1 [Source:UniProtKB/Swiss-Prot;Acc:Q9ZSJ2]	4:764514-766865	+	828129	NM_116407			rhamnogalacturonan II biosynthetic process [GO:0010306]	transferase activity [GO:0016740];UDP-xylosyltransferase activity [GO:0035252]	Golgi membrane [GO:0000139];Golgi apparatus [GO:0005794];integral component of membrane [GO:0016021]
AT1G03780	450.57	65.73	-6.67	0	2.17361	OK	1.93196	OK	5.1651	OK	31.791	OK	29.3194	OK	31.3787	OK	32	arabidopsis_thaliana	AT1G03780	TPX2	Protein TPX2 [Source:UniProtKB/Swiss-Prot;Acc:F4I2H7]	1:947520-951827	-	839140	NM_202025;NM_100257;NM_001197973			activation of protein kinase activity [GO:0032147];regulation of mitotic spindle organization [GO:0060236];mitotic nuclear division [GO:0007067];cell division [GO:0051301]		spindle [GO:0005819];microtubule [GO:0005874];nucleoplasm [GO:0005654];phragmoplast [GO:0009524]
AT3G19370	3	104.26	31.92	0	3.98549	OK	5.52666	OK	5.74393	OK	0.296023	OK	0.224645	OK	0.147606	OK	32	arabidopsis_thaliana	AT3G19370		Plant protein of unknown function (DUF869) [Source:TAIR;Acc:AT3G19370]	3:6710720-6713650	+	821471	NM_001125188;NM_112824;NM_001125189			protein targeting to membrane [GO:0006612];positive regulation of flavonoid biosynthetic process [GO:0009963];regulation of plant-type hypersensitive response [GO:0010363]		plasma membrane [GO:0005886]
AT1G55210	116.11	633.79	5.43	0	97.5489	OK	75.5129	OK	154.713	OK	29.7526	OK	33.206	OK	25.8448	OK	32	arabidopsis_thaliana	AT1G55210	DIR20	Dirigent protein 20 [Source:UniProtKB/Swiss-Prot;Acc:Q9C891]	1:20597790-20598708	-	841964	NM_001198303;NM_104394					apoplast [GO:0048046]
AT5G58375	87.82	416.36	4.69	0	89.3932	OK	121.663	OK	106.998	OK	35.7621	OK	33.1495	OK	35.3853	OK	32	arabidopsis_thaliana	AT5G58375		Methyltransferase-related protein [Source:TAIR;Acc:AT5G58375]	5:23596272-23596960	+	835950	NM_125223			biological_process [GO:0008150];methylation [GO:0032259]	methyltransferase activity [GO:0008168];transferase activity [GO:0016740]
AT2G07170	368.84	29.48	-11.84	0	0.707588	OK	0.63244	OK	2.57123	OK	24.741	OK	22.8804	OK	22.3981	OK	32	arabidopsis_thaliana	AT2G07170		ARM repeat superfamily protein [Source:TAIR;Acc:AT2G07170]	2:2975040-2978820	+	815286	NM_126689			DNA replication initiation [GO:0006270];regulation of DNA replication [GO:0006275];methylation-dependent chromatin silencing [GO:0006346];microtubule-based process [GO:0007017];cell proliferation [GO:0008283];regulation of flower development [GO:0009909];gene silencing [GO:0016458];chromatin silencing by small RNA [GO:0031048];histone lysine methylation [GO:0034968];histone H3-K9 methylation [GO:…	binding [GO:0005488]	microtubule [GO:0005874]
AT3G56000	5.95	169.18	26.97	0	6.67768	OK	11.6775	OK	13.7988	OK	0.712167	OK	0.883824	OK	0.129077	OK	32	arabidopsis_thaliana	AT3G56000	CSLA14	Probable mannan synthase 14 [Source:UniProtKB/Swiss-Prot;Acc:Q84W06]	3:20783318-20785796	-	824766	NM_115458			cell wall organization [GO:0071555]	transferase activity, transferring glycosyl groups [GO:0016757]	Golgi membrane [GO:0000139];integral component of membrane [GO:0016021]
AT1G10760	1999.45	304.19	-6.47	0	5.20619	OK	5.14352	OK	12.0495	OK	72.0628	OK	69.498	OK	75.7452	OK	32	arabidopsis_thaliana	AT1G10760	GWD1	Alpha-glucan water dikinase 1, chloroplastic [Source:UniProtKB/Swiss-Prot;Acc:Q9SAC6]	1:3581034-3590928	-	837619	NM_100952			starch catabolic process [GO:0005983];response to symbiotic fungus [GO:0009610];cold acclimation [GO:0009631];phosphorylation [GO:0016310]	catalytic activity [GO:0003824];ATP binding [GO:0005524];kinase activity [GO:0016301];metal ion binding [GO:0046872];alpha-glucan, water dikinase activity [GO:0050521]	mitochondrion [GO:0005739];chloroplast [GO:0009507];chloroplast stroma [GO:0009570];chloroplast envelope [GO:0009941]
AT2G22620	10.85	124.58	11.3	0	5.66171	OK	4.57605	OK	8.08022	OK	0.91335	OK	0.916784	OK	0.62172	OK	32	arabidopsis_thaliana	AT2G22620		Rhamnogalacturonate lyase family protein [Source:TAIR;Acc:AT2G22620]	2:9604772-9610595	-	816793	NM_001202649;NM_127827			carbohydrate metabolic process [GO:0005975]	catalytic activity [GO:0003824];lyase activity [GO:0016829];carbohydrate binding [GO:0030246]
ATMG01170	322.54	3249.31	9.84	0	174.169	OK	246.534	OK	468.52	OK	50.4196	OK	45.7622	OK	34.5655	OK	32	arabidopsis_thaliana	ATMG01170	ATP6-2	ATPase, F0 complex, subunit A protein [Source:TAIR;Acc:ATMG01170]	Mt:296820-298204	-	3890461				ATP synthesis coupled proton transport [GO:0015986]	hydrogen ion transmembrane transporter activity [GO:0015078]	mitochondrion [GO:0005739];mitochondrial inner membrane [GO:0005743];proton-transporting ATP synthase complex, coupling factor F(o) [GO:0045263]
AT2G17450	204.76	901.75	4.37	0	113.378	OK	168.029	OK	178.25	OK	46.9407	OK	55.1674	OK	58.663	OK	32	arabidopsis_thaliana	AT2G17450	ATL44	RING-H2 finger protein ATL44 [Source:UniProtKB/Swiss-Prot;Acc:O22755]	2:7576474-7577300	-	816251	NM_127300			protein ubiquitination [GO:0016567]	protein binding [GO:0005515];zinc ion binding [GO:0008270]	integral component of membrane [GO:0016021]
AT1G76990	49.75	302.28	6.01	0	19.6895	OK	14.41	OK	18.672	OK	3.37673	OK	4.41359	OK	5.58383	OK	32	arabidopsis_thaliana	AT1G76990	ACR3	ACT domain-containing protein ACR3 [Source:UniProtKB/Swiss-Prot;Acc:O49285]	1:28932162-28935550	+	844035	NM_179566;NM_001124136;NM_001036212;NM_106350;NM_179565			metabolic process [GO:0008152];methylglyoxal catabolic process to D-lactate via S-lactoyl-glutathione [GO:0019243];cysteine biosynthetic process [GO:0019344]	amino acid binding [GO:0016597]	cytosol [GO:0005829]
AT1G78260	6.76	211.42	29.14	0	7.63322	OK	17.0564	OK	26.8346	OK	0.972659	OK	1.0143	OK	0.403997	OK	32	arabidopsis_thaliana	AT1G78260		RNA-binding (RRM/RBD/RNP motifs) family protein [Source:TAIR;Acc:AT1G78260]	1:29446985-29450515	+	844161	NM_202440;NM_106475			biological_process [GO:0008150]	nucleotide binding [GO:0000166];nucleic acid binding [GO:0003676]	cellular_component [GO:0005575]
AT5G44510	5.39	128.09	22.56	0	3.22699	OK	4.7537	OK	3.76573	OK	0.127928	OK	0.363832	OK	0.223169	OK	32	arabidopsis_thaliana	AT5G44510	TAO1	target of AVRB operation1 [Source:TAIR;Acc:AT5G44510]	5:17929673-17934188	-	834478	NM_123818			defense response [GO:0006952];signal transduction [GO:0007165];defense response to bacterium [GO:0042742]	protein binding [GO:0005515];ADP binding [GO:0043531]
AT1G80260	370.53	78.16	-4.65	0	2.25916	OK	1.91478	OK	3.88372	OK	18.4486	OK	19.4855	OK	18.9446	OK	32	arabidopsis_thaliana	AT1G80260	emb1427	Spc97 / Spc98 family of spindle pole body (SBP) component [Source:TAIR;Acc:AT1G80260]	1:30175785-30180681	+	844366	NM_106675			microtubule cytoskeleton organization [GO:0000226];microtubule nucleation [GO:0007020]	gamma-tubulin binding [GO:0043015]	spindle pole [GO:0000922];microtubule organizing center [GO:0005815]
AT1G48210	53.21	299.89	5.55	0	19.2043	OK	29.3362	OK	33.9476	OK	7.43541	OK	6.95962	OK	8.06872	OK	32	arabidopsis_thaliana	AT1G48210		Protein kinase superfamily protein [Source:TAIR;Acc:AT1G48210]	1:17798431-17801987	+	841241	NM_103718;NM_001084219			protein phosphorylation [GO:0006468];transmembrane receptor protein serine/threonine kinase signaling pathway [GO:0007178];hormone-mediated signaling pathway [GO:0009755];phosphorylation [GO:0016310];protein autophosphorylation [GO:0046777]	peptide receptor activity [GO:0001653];protein kinase activity [GO:0004672];protein serine/threonine kinase activity [GO:0004674];transmembrane receptor protein serine/threonine kinase activity [GO:0004675];ATP binding [GO:0005524];kinase activity [GO:0016301];transferase activity, transferring phosphorus-containing groups [GO:0016772];ubiquitin protein ligase binding [GO:0031625]	plasma membrane [GO:0005886];plasmodesma [GO:0009506]
AT1G53490	205.96	31.03	-6.43	0	1.52957	OK	0.876363	OK	2.42452	OK	14.9027	OK	15.2821	OK	17.8374	OK	32	arabidopsis_thaliana	AT1G53490	HEI10	E3 ubiquitin-protein ligase CCNB1IP1 homolog [Source:UniProtKB/Swiss-Prot;Acc:F4HRI2]	1:19963267-19966952	+	841784	NM_104227			meiotic nuclear division [GO:0007126];reciprocal meiotic recombination [GO:0007131];protein ubiquitination [GO:0016567];reciprocal DNA recombination [GO:0035825];chiasma assembly [GO:0051026]	protein binding [GO:0005515];zinc ion binding [GO:0008270];ligase activity [GO:0016874]	chromosome [GO:0005694];chiasma [GO:0005712]
AT5G64750	273.04	3146.75	11.2	0	311.868	OK	186.144	OK	217.891	OK	37.2309	OK	19.8897	OK	39.0587	OK	32	arabidopsis_thaliana	AT5G64750	ABR1	Ethylene-responsive transcription factor ABR1 [Source:UniProtKB/Swiss-Prot;Acc:Q9FGF8]	5:25891506-25893888	+	836596	NM_125871			transcription, DNA-templated [GO:0006351];regulation of transcription, DNA-templated [GO:0006355];response to osmotic stress [GO:0006970];response to abscisic acid [GO:0009737];abscisic acid-activated signaling pathway [GO:0009738];response to glucose [GO:0009749];negative regulation of abscisic acid-activated signaling pathway [GO:0009788];ethylene-activated signaling pathway [GO:0009873];defens…	DNA binding [GO:0003677];transcription factor activity, sequence-specific DNA binding [GO:0003700]	nucleus [GO:0005634]
AT1G07820	483	91.55	-5.17	0	18.5492	OK	15.705	OK	36.3121	OK	174.147	OK	181.149	OK	201.201	OK	32	arabidopsis_thaliana	AT1G07820		Histone H4 [Source:UniProtKB/Swiss-Prot;Acc:P59259]	1:2421216-2421947	-	817423;823736;823777;824540;836090;836119;837279;8	NM_180608;NM_100656			nucleosome assembly [GO:0006334];response to water deprivation [GO:0009414]	DNA binding [GO:0003677];protein heterodimerization activity [GO:0046982]	nucleosome [GO:0000786];nucleus [GO:0005634];chromosome [GO:0005694];nucleolus [GO:0005730];vacuole [GO:0005773];vacuolar membrane [GO:0005774];cytosol [GO:0005829];plasma membrane [GO:0005886];plasmodesma [GO:0009506];chloroplast [GO:0009507];thylakoid [GO:0009579]
AT5G17980	9.58	122.11	12.56	0	4.21217	OK	3.41149	OK	4.83867	OK	0.62011	OK	0.66395	OK	0.254535	OK	32	arabidopsis_thaliana	AT5G17980		C2 calcium/lipid-binding plant phosphoribosyltransferase family protein [Source:TAIR;Acc:AT5G17980]	5:5953596-5956745	+	831665	NM_121803			determination of bilateral symmetry [GO:0009855];polarity specification of adaxial/abaxial axis [GO:0009944];meristem initiation [GO:0010014];regulation of meristem growth [GO:0010075]	calcium ion binding [GO:0005509];protein binding [GO:0005515];calcium-dependent phospholipid binding [GO:0005544];transferase activity [GO:0016740];transferase activity, transferring glycosyl groups [GO:0016757]	endoplasmic reticulum [GO:0005783];plasma membrane [GO:0005886];plasmodesma [GO:0009506]
AT4G14650	4.49	129.21	27.27	0	7.25955	OK	7.08834	OK	5.83933	OK	0.48973	OK	0.495221	OK	0.108486	OK	32	arabidopsis_thaliana	AT4G14650		unknown protein; FUNCTIONS IN: molecular_function unknown; INVOLVED IN: N-terminal protein myristoylation; EXPRESSED IN: 6 plant structures; EXPRESSED DURING: petal differentiation and expansion stage; Has 2407 Blast hits to 1833 proteins in 310 spe /.../Archae - 19; Bacteria - 223; Metazoa - 708; Fungi - 285; Plants - 140; Viruses - 42; Other Eukaryotes - 990 (source: NCBI BLink). [Source:TAIR;A…	4:8400574-8402911	-	827115	NM_117547				molecular_function [GO:0003674]
AT3G03341	37.49	354.79	9.24	0	101.466	OK	84.4159	OK	184.269	OK	14.0027	OK	15.9296	OK	28.5979	OK	32	arabidopsis_thaliana	AT3G03341		unknown protein; Has 30201 Blast hits to 17322 proteins in 780 species: Archae - 12; Bacteria - 1396; Metazoa - 17338; Fungi - 3422; Plants - 5037; Viruses - 0; Other Eukaryotes - 2996 (source: NCBI BLink). [Source:TAIR;Acc:AT3G03341]	3:790130-790648	-	6240770	NM_001125087
AT2G17550	17.49	156.41	8.87	0	4.7898	OK	4.77695	OK	7.44702	OK	0.615503	OK	1.35922	OK	0.765219	OK	32	arabidopsis_thaliana	AT2G17550		unknown protein; Has 264 Blast hits to 258 proteins in 65 species: Archae - 5; Bacteria - 5; Metazoa - 66; Fungi - 16; Plants - 107; Viruses - 0; Other Eukaryotes - 65 (source: NCBI BLink). [Source:TAIR;Acc:AT2G17550]	2:7634274-7637832	-	816262	NM_001084439;NM_127309
AT3G13435	11.29	219.32	18.44	0	125.02	OK	185.058	OK	102.038	OK	14.8215	OK	12.0437	OK	7.73918	OK	32	arabidopsis_thaliana	AT3G13435		unknown protein; FUNCTIONS IN: molecular_function unknown; INVOLVED IN: biological_process unknown; LOCATED IN: endomembrane system; Has 4 Blast hits to 4 proteins in 2 species: Archae - 0; Bacteria - 0; Metazoa - 0; Fungi - 0; Plants - 4; Viruses - /.../her Eukaryotes - 0 (source: NCBI BLink). [Source:TAIR;Acc:AT3G13435]	3:4375425-4376069	+	820544	NM_180246			biological_process [GO:0008150]
AT4G23500	9.6	144	14.34	0	9.26867	OK	12.5744	OK	8.58146	OK	0.959608	OK	1.09166	OK	0.956583	OK	32	arabidopsis_thaliana	AT4G23500		Pectin lyase-like superfamily protein [Source:TAIR;Acc:AT4G23500]	4:12264590-12267196	+	828450	NM_118481			carbohydrate metabolic process [GO:0005975];metabolic process [GO:0008152];cell wall organization [GO:0071555]	polygalacturonase activity [GO:0004650];hydrolase activity [GO:0016787];hydrolase activity, acting on glycosyl bonds [GO:0016798]	extracellular region [GO:0005576];cell wall [GO:0005618]
AT1G72230	2.42	207.98	74.41	0	29.0344	OK	41.2397	OK	18.402	OK	0.150569	OK	1.19903	OK	0.300189	OK	32	arabidopsis_thaliana	AT1G72230		Cupredoxin superfamily protein [Source:TAIR;Acc:AT1G72230]	1:27188066-27189244	+	843555	NM_105882			glucuronoxylan metabolic process [GO:0010413];xylan biosynthetic process [GO:0045492]	copper ion binding [GO:0005507];electron carrier activity [GO:0009055]	anchored component of membrane [GO:0031225]
AT1G53830	14.06	352.42	23.62	0	21.6932	OK	24.0823	OK	16.4405	OK	1.91033	OK	1.54228	OK	0.430004	OK	32	arabidopsis_thaliana	AT1G53830	PME2	Pectinesterase 2 [Source:UniProtKB/Swiss-Prot;Acc:Q42534]	1:20098522-20100889	+	841820	NM_104260			cell wall modification [GO:0042545];pectin catabolic process [GO:0045490]	enzyme inhibitor activity [GO:0004857];pectinesterase activity [GO:0030599];aspartyl esterase activity [GO:0045330]	extracellular region [GO:0005576];cell wall [GO:0005618];plant-type cell wall [GO:0009505]
AT1G08800	42.74	395.34	9.07	0	8.88747	OK	6.59291	OK	18.3484	OK	1.91185	OK	1.60188	OK	1.92057	OK	32	arabidopsis_thaliana	AT1G08800	MYOB1	Myosin-binding protein 1 [Source:UniProtKB/Swiss-Prot;Acc:F4HXQ7]	1:2813061-2818008	-	837402	NM_001123778;NM_100754				myosin binding [GO:0017022]	integral component of membrane [GO:0016021];transport vesicle [GO:0030133]
AT1G47270	225.06	43.24	-5.17	0	3.36282	OK	3.07721	OK	3.29558	OK	26.3882	OK	24.9872	OK	28.3848	OK	32	arabidopsis_thaliana	AT1G47270	TULP6	Tubby-like F-box protein 6 [Source:UniProtKB/Swiss-Prot;Acc:Q0WPY0]	1:17326556-17328728	+	841130	NM_103621;NM_001198230			regulation of transcription, DNA-templated [GO:0006355];pollen development [GO:0009555]	transcription factor activity, sequence-specific DNA binding [GO:0003700];protein binding [GO:0005515]
AT4G14350	107.39	423.5	3.94	0	19.9823	OK	16.5269	OK	27.4706	OK	8.6713	OK	8.35575	OK	7.32969	OK	32	arabidopsis_thaliana	AT4G14350		AGC (cAMP-dependent, cGMP-dependent and protein kinase C) kinase family protein [Source:TAIR;Acc:AT4G14350]	4:8256086-8260787	-	827078	NM_001084919;NM_179049;NM_117512			protein phosphorylation [GO:0006468];phosphorylation [GO:0016310]	nucleotide binding [GO:0000166];protein kinase activity [GO:0004672];protein serine/threonine kinase activity [GO:0004674];ATP binding [GO:0005524];kinase activity [GO:0016301];transferase activity [GO:0016740];transferase activity, transferring phosphorus-containing groups [GO:0016772]	nucleus [GO:0005634];cytoplasm [GO:0005737];cytosol [GO:0005829];plasma membrane [GO:0005886];phragmoplast [GO:0009524]
AT1G48480	10.94	161.27	13.95	0	7.20591	OK	9.78973	OK	6.97409	OK	0.771296	OK	0.584959	OK	1.17893	OK	32	arabidopsis_thaliana	AT1G48480	RKL1	Probable inactive receptor kinase At1g48480 [Source:UniProtKB/Swiss-Prot;Acc:Q9LP77]	1:17918391-17920985	+	841269	NM_103744			protein phosphorylation [GO:0006468];transmembrane receptor protein serine/threonine kinase signaling pathway [GO:0007178];hormone-mediated signaling pathway [GO:0009755];phosphorylation [GO:0016310];protein autophosphorylation [GO:0046777]	nucleotide binding [GO:0000166];peptide receptor activity [GO:0001653];protein kinase activity [GO:0004672];transmembrane receptor protein serine/threonine kinase activity [GO:0004675];protein binding [GO:0005515];ATP binding [GO:0005524];kinase activity [GO:0016301];transferase activity, transferring phosphorus-containing groups [GO:0016772];ubiquitin protein ligase binding [GO:0031625]	vacuolar membrane [GO:0005774];plasma membrane [GO:0005886];plasmodesma [GO:0009506];membrane [GO:0016020];integral component of membrane [GO:0016021]
AT2G37050	30.11	281.47	9.18	0	6.76099	OK	6.89096	OK	15.7826	OK	1.5884	OK	1.66826	OK	1.39323	OK	32	arabidopsis_thaliana	AT2G37050		Leucine-rich repeat protein kinase family protein [Source:TAIR;Acc:AT2G37050]	2:15568986-15573726	+	818281	NM_129261;NM_001036422;NM_001036421			protein phosphorylation [GO:0006468];phosphorylation [GO:0016310];transmembrane receptor protein serine/threonine kinase signaling pathway [GO:0007178];hormone-mediated signaling pathway [GO:0009755];protein autophosphorylation [GO:0046777]	protein kinase activity [GO:0004672];protein serine/threonine kinase activity [GO:0004674];ATP binding [GO:0005524];kinase activity [GO:0016301];transferase activity, transferring phosphorus-containing groups [GO:0016772];peptide receptor activity [GO:0001653];transmembrane receptor protein serine/threonine kinase activity [GO:0004675];ubiquitin protein ligase binding [GO:0031625]	plasma membrane [GO:0005886];plasmodesma [GO:0009506]
AT1G29160	9.6	129.86	12.98	0	26.8014	OK	44.9157	OK	41.0744	OK	2.98827	OK	3.77722	OK	5.29573	OK	32	arabidopsis_thaliana	AT1G29160	DOF1.5	Dof zinc finger protein DOF1.5 [Source:UniProtKB/Swiss-Prot;Acc:P68350]	1:10183797-10184324	-	839790	NM_102657			transcription, DNA-templated [GO:0006351];regulation of transcription, DNA-templated [GO:0006355]	DNA binding [GO:0003677];transcription factor activity, sequence-specific DNA binding [GO:0003700];transcription regulatory region DNA binding [GO:0044212];metal ion binding [GO:0046872]	nucleus [GO:0005634]
AT5G60920	449.26	1625.8	3.6	0	88.339	OK	106.44	OK	122.637	OK	45.8437	OK	48.5609	OK	39.7983	OK	32	arabidopsis_thaliana	AT5G60920	COB	Protein COBRA [Source:UniProtKB/Swiss-Prot;Acc:Q94KT8]	5:24511196-24514129	-	836213	NM_125485			response to salt stress [GO:0009651];multidimensional cell growth [GO:0009825];cellulose microfibril organization [GO:0010215];cell growth [GO:0016049]		plasma membrane [GO:0005886];plant-type cell wall [GO:0009505];external side of plasma membrane [GO:0009897];longitudinal side of cell surface [GO:0009930];lateral plasma membrane [GO:0016328];anchored component of membrane [GO:0031225];anchored component of plasma membrane [GO:0046658]
AT1G07520	401.95	108.94	-3.69	0	4.31565	OK	5.37205	OK	7.23067	OK	30.5318	OK	30.4743	OK	34.378	OK	32	arabidopsis_thaliana	AT1G07520	SCL31	Scarecrow-like protein 31 [Source:UniProtKB/Swiss-Prot;Acc:Q3EDH0]	1:2309564-2311805	-	837266	NM_100626			transcription, DNA-templated [GO:0006351];regulation of transcription, DNA-templated [GO:0006355];response to chitin [GO:0010200]		nucleus [GO:0005634]
AT5G25590	387.43	102.63	-3.74	0	4.32739	OK	4.00931	OK	5.96347	OK	24.5246	OK	26.6143	OK	31.2512	OK	32	arabidopsis_thaliana	AT5G25590		Protein of unknown function (DUF630 and DUF632) [Source:TAIR;Acc:AT5G25590]	5:8906598-8909920	-	832634	NM_122470			DNA methylation [GO:0006306];methylation-dependent chromatin silencing [GO:0006346];asymmetric cell division [GO:0008356];regulation of flower development [GO:0009909];histone modification [GO:0016570];gene silencing by RNA [GO:0031047];chromatin silencing by small RNA [GO:0031048];floral organ formation [GO:0048449];histone H3-K9 methylation [GO:0051567]
AT1G72100	185.25	19.6	-9.37	0	0.834439	OK	1.49164	OK	2.10773	OK	18.012	OK	22.3535	OK	22.1101	OK	32	arabidopsis_thaliana	AT1G72100		late embryogenesis abundant domain-containing protein / LEA domain-containing protein [Source:TAIR;Acc:AT1G72100]	1:27127212-27128978	+	843541	NM_105868			seed dormancy process [GO:0010162]		pexophagosome [GO:1990457]
AT5G44350	7.94	300.95	34.41	0	13.349	OK	23.3517	OK	66.7534	OK	1.42009	OK	1.11844	OK	1.41562	OK	32	arabidopsis_thaliana	AT5G44350		ethylene-responsive nuclear protein -related [Source:TAIR;Acc:AT5G44350]	5:17864520-17865707	+	834461	NM_123802			biological_process [GO:0008150];cytokinin biosynthetic process [GO:0009691]
AT2G37435	424.72	0.83	-270.32	0	0.244041	OK	0	OK	0.324437	OK	130.606	OK	144.122	OK	146.686	OK	32	arabidopsis_thaliana	AT2G37435		Cystatin/monellin superfamily protein [Source:TAIR;Acc:AT2G37435]	2:15709808-15710912	+	818320	NM_179951				cysteine-type endopeptidase inhibitor activity [GO:0004869]
AT2G17500	51.64	1682.49	29.98	0	184.181	OK	116.19	OK	47.4839	OK	7.00428	OK	4.77474	OK	3.97904	OK	32	arabidopsis_thaliana	AT2G17500		Auxin efflux carrier family protein [Source:TAIR;Acc:AT2G17500]	2:7606757-7609278	+	816256	NM_179633;NM_001036286;NM_201750;NM_127304			para-aminobenzoic acid metabolic process [GO:0046482];transmembrane transport [GO:0055085]		integral component of membrane [GO:0016021]
AT3G09770	222.46	728.82	3.27	0	48.5535	OK	50.3043	OK	59.5863	OK	26.3722	OK	25.674	OK	22.1843	OK	32	arabidopsis_thaliana	AT3G09770	LOG2	Probable E3 ubiquitin-protein ligase LOG2 [Source:UniProtKB/Swiss-Prot;Acc:Q9S752]	3:2996269-2998190	-	820135	NM_111812;NM_180216			response to abscisic acid [GO:0009737];amino acid homeostasis [GO:0080144];abscisic acid-activated signaling pathway involved in stomatal movement [GO:1901527]	ubiquitin-protein transferase activity [GO:0004842];protein binding [GO:0005515];zinc ion binding [GO:0008270];ligase activity [GO:0016874]	plasma membrane [GO:0005886]
AT3G14560	26.05	576.53	20.89	0	88.4767	OK	74.9373	OK	33.8917	OK	5.47202	OK	5.11838	OK	3.75773	OK	32	arabidopsis_thaliana	AT3G14560		unknown protein; Has 6 Blast hits to 6 proteins in 3 species: Archae - 0; Bacteria - 0; Metazoa - 0; Fungi - 0; Plants - 6; Viruses - 0; Other Eukaryotes - 0 (source: NCBI BLink). [Source:TAIR;Acc:AT3G14560]	3:4889072-4890159	+	820682	NM_112316			biological_process [GO:0008150]		cellular_component [GO:0005575]
AT4G25810	79.66	861.81	10.52	0	69.3953	OK	75.9451	OK	181.042	OK	12.1346	OK	10.8763	OK	19.9162	OK	32	arabidopsis_thaliana	AT4G25810	XTH23	Probable xyloglucan endotransglucosylase/hydrolase protein 23 [Source:UniProtKB/Swiss-Prot;Acc:Q38910]	4:13128643-13129884	+	828686	NM_118713			carbohydrate metabolic process [GO:0005975];cellular glucan metabolic process [GO:0006073];xyloglucan metabolic process [GO:0010411];cell wall biogenesis [GO:0042546];cell wall organization [GO:0071555]	hydrolase activity, hydrolyzing O-glycosyl compounds [GO:0004553];xyloglucan:xyloglucosyl transferase activity [GO:0016762]	cell wall [GO:0005618];Golgi apparatus [GO:0005794];apoplast [GO:0048046]
AT5G13980	901.47	271.45	-3.31	0	6.97394	OK	8.18339	OK	12.4316	OK	44.8667	OK	44.9762	OK	49.8439	OK	32	arabidopsis_thaliana	AT5G13980		Glycosyl hydrolase family 38 protein [Source:TAIR;Acc:AT5G13980]	5:4508496-4514666	+	831246	NM_001036801;NM_180706;NM_121401			carbohydrate metabolic process [GO:0005975];mannose metabolic process [GO:0006013];microtubule nucleation [GO:0007020];cysteine biosynthetic process [GO:0019344]	catalytic activity [GO:0003824];hydrolase activity, hydrolyzing O-glycosyl compounds [GO:0004553];alpha-mannosidase activity [GO:0004559];zinc ion binding [GO:0008270];mannosidase activity [GO:0015923];hydrolase activity [GO:0016787];carbohydrate binding [GO:0030246]	cell wall [GO:0005618];vacuole [GO:0005773];vacuolar membrane [GO:0005774];plant-type cell wall [GO:0009505];apoplast [GO:0048046]
AT4G22610	4.81	146.15	28.2	0	27.8035	OK	31.1978	OK	77.2862	OK	1.28831	OK	2.5648	OK	2.56849	OK	32	arabidopsis_thaliana	AT4G22610		Bifunctional inhibitor/lipid-transfer protein/seed storage 2S albumin superfamily protein [Source:TAIR;Acc:AT4G22610]	4:11902105-11902642	-	828357	NM_118387				peptidase activity [GO:0008233]
AT3G07750	155.33	15.81	-9.53	0	1.73384	OK	1.47584	OK	1.95178	OK	25.9565	OK	26.1405	OK	25.4342	OK	32	arabidopsis_thaliana	AT3G07750		3'-5'-exoribonuclease family protein [Source:TAIR;Acc:AT3G07750]	3:2473235-2475447	+	819966	NM_111654;NM_180206			endonucleolytic cleavage involved in rRNA processing [GO:0000478];RNA methylation [GO:0001510];protein targeting to mitochondrion [GO:0006626]
AT3G17465	448.17	76.58	-5.75	0	4.85101	OK	5.74824	OK	12.3119	OK	66.3796	OK	65.2221	OK	66.8565	OK	32	arabidopsis_thaliana	AT3G17465	RPL3B	50S ribosomal protein L3-2, chloroplastic [Source:UniProtKB/Swiss-Prot;Acc:Q9LRN8]	3:5977817-5979652	-	821011	NM_112626			translation [GO:0006412]	structural constituent of ribosome [GO:0003735];rRNA binding [GO:0019843]	intracellular [GO:0005622];mitochondrion [GO:0005739];ribosome [GO:0005840];chloroplast [GO:0009507]
AT5G43040	0	636.08	1499.74	0	45.3922	OK	51.4251	OK	29.0147	OK	0	OK	0	OK	0	OK	32	arabidopsis_thaliana	AT5G43040		Cysteine/Histidine-rich C1 domain family protein [Source:TAIR;Acc:AT5G43040]	5:17263965-17265620	-	834319	NM_123670			intracellular signal transduction [GO:0035556];oxidation-reduction process [GO:0055114]	protein binding [GO:0005515];zinc ion binding [GO:0008270];protein-disulfide reductase activity [GO:0047134]
AT1G11670	1853.84	681.01	-2.72	0	35.8723	OK	40.3841	OK	45.8697	OK	157.421	OK	168.942	OK	181.394	OK	32	arabidopsis_thaliana	AT1G11670		MATE efflux family protein [Source:TAIR;Acc:AT1G11670]	1:3928162-3931576	-	837711	NM_101039			drug transmembrane transport [GO:0006855];transmembrane transport [GO:0055085]	drug transmembrane transporter activity [GO:0015238];antiporter activity [GO:0015297]	membrane [GO:0016020];integral component of membrane [GO:0016021]
AT1G06645	6.27	111.28	17.19	0	10.875	OK	7.36363	OK	10.8067	OK	1.0778	OK	1.00319	OK	0.488363	OK	32	arabidopsis_thaliana	AT1G06645		2-oxoglutarate (2OG) and Fe(II)-dependent oxygenase superfamily protein [Source:TAIR;Acc:AT1G06645]	1:2034156-2035626	+	3766668	NM_001160843			oxidation-reduction process [GO:0055114]	oxidoreductase activity [GO:0016491];oxidoreductase activity, acting on paired donors, with incorporation or reduction of molecular oxygen, 2-oxoglutarate as one donor, and incorporation of one atom each of oxygen into both donors [GO:0016706];metal ion binding [GO:0046872]
AT4G32070	157.4	1036.81	6.5	0	54.7402	OK	37.1221	OK	37.9809	OK	11.2999	OK	9.94539	OK	9.5955	OK	32	arabidopsis_thaliana	AT4G32070	Phox4	Octicosapeptide/Phox/Bem1p (PB1) domain-containing protein / tetratricopeptide repeat (TPR)-containing protein [Source:TAIR;Acc:AT4G32070]	4:15504662-15507176	-	829338	NM_119359			toxin catabolic process [GO:0009407];response to cyclopentenone [GO:0010583]	protein binding [GO:0005515]	vacuole [GO:0005773]
AT5G40030	329.97	39.25	-8.04	0	2.60332	OK	1.66203	OK	5.80946	OK	36.3242	OK	43.3041	OK	43.9807	OK	32	arabidopsis_thaliana	AT5G40030		Protein kinase superfamily protein [Source:TAIR;Acc:AT5G40030]	5:16026227-16028283	+	834000	NM_123366			protein phosphorylation [GO:0006468];phosphorylation [GO:0016310];intracellular signal transduction [GO:0035556]	protein kinase activity [GO:0004672];protein serine/threonine kinase activity [GO:0004674];protein binding [GO:0005515];ATP binding [GO:0005524];kinase activity [GO:0016301];transferase activity, transferring phosphorus-containing groups [GO:0016772]	nucleus [GO:0005634];cytoplasm [GO:0005737];plasma membrane [GO:0005886]
AT4G28510	260.79	43.57	-5.95	0	3.07106	OK	4.57484	OK	6.69576	OK	45.9107	OK	42.0073	OK	41.0692	OK	32	arabidopsis_thaliana	AT4G28510	PHB1	Prohibitin-1, mitochondrial [Source:UniProtKB/Swiss-Prot;Acc:O49460]	4:14084749-14086844	-	828969	NM_118993					mitochondrion [GO:0005739];mitochondrial respiratory chain complex I [GO:0005747];vacuolar membrane [GO:0005774];membrane [GO:0016020];integral component of membrane [GO:0016021]
AT1G70670	1.32	166.57	97.58	0	20.3508	OK	10.5352	OK	34.1546	OK	0.12874	OK	0.146456	OK	0.513336	OK	32	arabidopsis_thaliana	AT1G70670	PXG4	Probable peroxygenase 4 [Source:UniProtKB/Swiss-Prot;Acc:Q9CAB7]	1:26644582-26646173	+	843404	NM_105735			response to abscisic acid [GO:0009737];drought recovery [GO:0009819]	metal ion binding [GO:0046872];plant seed peroxidase activity [GO:1990137]	lipid particle [GO:0005811]
AT4G27520	1064.41	215.15	-4.94	0	14.6471	OK	22.4382	OK	20.9915	OK	132.501	OK	131.129	OK	184.27	OK	32	arabidopsis_thaliana	AT4G27520	ENODL2	Early nodulin-like protein 2 [Source:UniProtKB/Swiss-Prot;Acc:Q9T076]	4:13750440-13751905	-	828861	NM_118887				electron carrier activity [GO:0009055]	vacuole [GO:0005773];plasma membrane [GO:0005886];chloroplast [GO:0009507];anchored component of membrane [GO:0031225];anchored component of plasma membrane [GO:0046658];apoplast [GO:0048046]
AT5G16240	6.18	285.71	41.3	0	29.7904	OK	20.0814	OK	8.85014	OK	0.593791	OK	0.759944	OK	0.7399	OK	32	arabidopsis_thaliana	AT5G16240	S-ACP-DES1	Acyl-[acyl-carrier-protein] desaturase 1, chloroplastic [Source:UniProtKB/Swiss-Prot;Acc:Q9LF04]	5:5306807-5309932	+	831484	NM_121629			fatty acid metabolic process [GO:0006631];fatty acid biosynthetic process [GO:0006633];oxidation-reduction process [GO:0055114]	oxidoreductase activity [GO:0016491];acyl-[acyl-carrier-protein] desaturase activity [GO:0045300];metal ion binding [GO:0046872]	chloroplast [GO:0009507]
AT2G20080	27.17	287.96	10.37	0	33.2449	OK	44.4511	OK	35.8048	OK	5.7441	OK	7.83031	OK	3.28947	OK	32	arabidopsis_thaliana	AT2G20080		unknown protein; FUNCTIONS IN: molecular_function unknown; INVOLVED IN: biological_process unknown; LOCATED IN: chloroplast; BEST Arabidopsis thaliana protein match is: unknown protein (TAIR:AT4G28840.1); Has 35333 Blast hits to 34131 proteins in 24 /.../cies: Archae - 798; Bacteria - 22429; Metazoa - 974; Fungi - 991; Plants - 531; Viruses - 0; Other Eukaryotes - 9610 (source: NCBI BLink). [Sour…	2:8662930-8665026	-	816527	NM_127566;NM_201757				protein binding [GO:0005515]
AT1G07780	161.25	6.26	-24.54	0	0.276319	OK	0.706689	OK	0.787776	OK	18.6382	OK	24.2055	OK	21.7555	OK	32	arabidopsis_thaliana	AT1G07780	PAI1	N-(5'-phosphoribosyl)anthranilate isomerase 1, chloroplastic [Source:UniProtKB/Swiss-Prot;Acc:Q42440]	1:2410056-2412677	-	837292	NM_179275;NM_202055;NM_001198002;NM_100652;NM_001123771			tryptophan biosynthetic process [GO:0000162];tryptophan metabolic process [GO:0006568];metabolic process [GO:0008152];cellular amino acid biosynthetic process [GO:0008652];aromatic amino acid family biosynthetic process [GO:0009073]	catalytic activity [GO:0003824];phosphoribosylanthranilate isomerase activity [GO:0004640];isomerase activity [GO:0016853]	chloroplast [GO:0009507]
AT3G16450	252.5	2831.26	10.9	0	317.995	OK	270.389	OK	286.461	OK	49.0163	OK	50.3479	OK	22.648	OK	32	arabidopsis_thaliana	AT3G16450	JAL33	Jacalin-related lectin 33 [Source:UniProtKB/Swiss-Prot;Acc:O04311]	3:5588394-5590055	+	820893	NM_180265;NM_112516;NM_001035634			response to cold [GO:0009409];response to zinc ion [GO:0010043]	carbohydrate binding [GO:0030246]	nucleus [GO:0005634];plasmodesma [GO:0009506]
AT1G23030	49.39	347.92	6.93	0	11.871	OK	20.6006	OK	24.242	OK	4.421	OK	4.22221	OK	3.53653	OK	32	arabidopsis_thaliana	AT1G23030	PUB11	U-box domain-containing protein 11 [Source:UniProtKB/Swiss-Prot;Acc:Q8GUG9]	1:8156646-8159077	+	838911	NM_102151			response to chitin [GO:0010200];protein ubiquitination [GO:0016567]	ubiquitin-protein transferase activity [GO:0004842];binding [GO:0005488];protein binding [GO:0005515];ligase activity [GO:0016874];transmembrane receptor protein serine/threonine kinase binding [GO:0070696]	nucleus [GO:0005634];cytoplasm [GO:0005737]
AT3G44400	0.21	338.23	568.26	0	10.4684	OK	12.1676	OK	9.32445	OK	0	OK	0	OK	0.0344376	OK	32	arabidopsis_thaliana	AT3G44400		Disease resistance protein (TIR-NBS-LRR class) family [Source:TAIR;Acc:AT3G44400]	3:16044687-16049701	-	823565	NM_114308;NM_001125300			defense response [GO:0006952];signal transduction [GO:0007165]	nucleotide binding [GO:0000166];protein binding [GO:0005515];ATP binding [GO:0005524];nucleoside-triphosphatase activity [GO:0017111];ADP binding [GO:0043531]
AT1G06870	167.51	549.49	3.28	0	40.2182	OK	30.5004	OK	46.0145	OK	17.9005	OK	17.973	OK	18.2053	OK	32	arabidopsis_thaliana	AT1G06870	TPP2	Probable thylakoidal processing peptidase 2, chloroplastic [Source:UniProtKB/Swiss-Prot;Acc:Q9M9Z2]	1:2108593-2110986	+	837198	NM_100563			proteolysis [GO:0006508]	serine-type peptidase activity [GO:0008236]	chloroplast thylakoid membrane [GO:0009535];membrane [GO:0016020];integral component of membrane [GO:0016021]
AT5G43890	274.61	936.32	3.4	0	86.1871	OK	84.6432	OK	89.7495	OK	34.1227	OK	43.6137	OK	39.9178	OK	32	arabidopsis_thaliana	AT5G43890	YUC5	Probable indole-3-pyruvate monooxygenase YUCCA5 [Source:UniProtKB/Swiss-Prot;Acc:Q9LKC0]	5:17648857-17650131	-	834411	NM_123756			auxin biosynthetic process [GO:0009851];oxidation-reduction process [GO:0055114]	monooxygenase activity [GO:0004497];N,N-dimethylaniline monooxygenase activity [GO:0004499];oxidoreductase activity [GO:0016491];flavin adenine dinucleotide binding [GO:0050660];NADP binding [GO:0050661]
AT2G36410	23.17	192.76	8.11	0	15.0709	OK	22.8475	OK	24.136	OK	2.52015	OK	3.82905	OK	4.77644	OK	32	arabidopsis_thaliana	AT2G36410		Family of unknown function (DUF662) [Source:TAIR;Acc:AT2G36410]	2:15278769-15280688	+	818215	NM_129198;NM_179934;NM_001036417			microtubule nucleation [GO:0007020]		plasma membrane [GO:0005886]
AT3G13510	196.17	23.76	-8.19	0	1.00288	OK	1.49394	OK	1.99989	OK	19.1047	OK	15.8461	OK	22.1018	OK	32	arabidopsis_thaliana	AT3G13510		Protein of Unknown Function (DUF239) [Source:TAIR;Acc:AT3G13510]	3:4403500-4406091	+	820553	NM_112197			methylation-dependent chromatin silencing [GO:0006346];response to sucrose [GO:0009744];flavonoid biosynthetic process [GO:0009813];determination of bilateral symmetry [GO:0009855];organ morphogenesis [GO:0009887];polarity specification of adaxial/abaxial axis [GO:0009944];meristem initiation [GO:0010014];xylem and phloem pattern formation [GO:0010051];meristem maintenance [GO:0010073];regulation…
AT1G77020	2.55	94.36	34.03	0	6.24047	OK	6.69872	OK	10.3704	OK	0.245573	OK	0.372491	OK	0.244799	OK	32	arabidopsis_thaliana	AT1G77020		DNAJ heat shock N-terminal domain-containing protein [Source:TAIR;Acc:AT1G77020]	1:28944843-28947031	-	844038	NM_106353			response to stress [GO:0006950];protein refolding [GO:0042026]	unfolded protein binding [GO:0051082];chaperone binding [GO:0051087]
AT5G14800	2254.69	682.05	-3.29	0	69.5275	OK	51.6217	OK	76.2374	OK	341.993	OK	334.277	OK	344.696	OK	32	arabidopsis_thaliana	AT5G14800	PROC1	Pyrroline-5-carboxylate reductase [Source:UniProtKB/Swiss-Prot;Acc:P54904]	5:4785960-4787839	-	831332	NM_121484;NM_001085115			proline biosynthetic process [GO:0006561];response to heat [GO:0009408];response to salt stress [GO:0009651];oxidation-reduction process [GO:0055114];L-proline biosynthetic process [GO:0055129]	pyrroline-5-carboxylate reductase activity [GO:0004735]	cell wall [GO:0005618];cytoplasm [GO:0005737]
AT5G13750	70.09	1066.61	14.61	0	98.727	OK	47.5597	OK	43.1817	OK	8.38304	OK	5.73696	OK	5.94102	OK	32	arabidopsis_thaliana	AT5G13750	ZIFL1	Protein ZINC INDUCED FACILITATOR-LIKE 1 [Source:UniProtKB/Swiss-Prot;Acc:Q94BZ1]	5:4438200-4441579	+	831220	NM_001036800;NM_121378;NM_180705			transmembrane transport [GO:0055085];response to water deprivation [GO:0009414];gravitropism [GO:0009630];basipetal auxin transport [GO:0010540];root development [GO:0048364];potassium ion transmembrane transport [GO:0071805];response to karrikin [GO:0080167];regulation of stomatal closure [GO:0090333]	transporter activity [GO:0005215];potassium ion antiporter activity [GO:0022821]	integral component of membrane [GO:0016021];plasma membrane [GO:0005886];plant-type vacuole membrane [GO:0009705]
AT5G57350	68.49	319.05	4.65	0	10.985	OK	8.92331	OK	13.8068	OK	3.45493	OK	4.41778	OK	3.12521	OK	32	arabidopsis_thaliana	AT5G57350	AHA3	ATPase 3, plasma membrane-type [Source:UniProtKB/Swiss-Prot;Acc:P20431]	5:23230879-23236572	-	835841	NM_125118;NM_001203630			obsolete ATP catabolic process [GO:0006200];ATP biosynthetic process [GO:0006754];cation transport [GO:0006812];ATP hydrolysis coupled proton transport [GO:0015991]	nucleotide binding [GO:0000166];magnesium ion binding [GO:0000287];ATP binding [GO:0005524];hydrogen-exporting ATPase activity, phosphorylative mechanism [GO:0008553];hydrolase activity [GO:0016787];ATPase activity [GO:0016887];cation-transporting ATPase activity [GO:0019829];metal ion binding [GO:0046872]	plasma membrane [GO:0005886];plasmodesma [GO:0009506];membrane [GO:0016020];integral component of membrane [GO:0016021]
AT5G56870	6.67	268.25	36.82	0	9.96142	OK	17.807	OK	6.62154	OK	0.374118	OK	0.798005	OK	0.186469	OK	32	arabidopsis_thaliana	AT5G56870	BGAL4	Beta-galactosidase 4 [Source:UniProtKB/Swiss-Prot;Acc:Q9SCV8]	5:23004196-23008649	+	835789	NM_125070			carbohydrate metabolic process [GO:0005975];metabolic process [GO:0008152]	catalytic activity [GO:0003824];hydrolase activity, hydrolyzing O-glycosyl compounds [GO:0004553];beta-galactosidase activity [GO:0004565];hydrolase activity [GO:0016787];hydrolase activity, acting on glycosyl bonds [GO:0016798]	cell wall [GO:0005618];vacuole [GO:0005773];apoplast [GO:0048046]
AT1G04600	192.16	18.34	-9.87	0	0.386353	OK	0.179855	OK	0.609937	OK	4.99693	OK	6.54217	OK	7.02089	OK	32	arabidopsis_thaliana	AT1G04600	XI-A	Myosin-7 [Source:UniProtKB/Swiss-Prot;Acc:F4I5Q6]	1:1262123-1272376	+	839480	NM_100339			metabolic process [GO:0008152];actin filament-based movement [GO:0030048]	motor activity [GO:0003774];protein binding [GO:0005515];ATP binding [GO:0005524]	myosin complex [GO:0016459]
AT3G16850	64.22	553.04	8.43	0	35.7257	OK	43.2476	OK	27.0972	OK	6.97705	OK	6.86873	OK	5.4838	OK	32	arabidopsis_thaliana	AT3G16850		Pectin lyase-like superfamily protein [Source:TAIR;Acc:AT3G16850]	3:5748570-5751297	+	820938	NM_112559			carbohydrate metabolic process [GO:0005975];calcium ion transport [GO:0006816];Golgi organization [GO:0007030];metabolic process [GO:0008152];response to blue light [GO:0009637];response to salt stress [GO:0009651];regulation of proton transport [GO:0010155];protein autophosphorylation [GO:0046777];root hair elongation [GO:0048767];cell wall organization [GO:0071555]	polygalacturonase activity [GO:0004650];hydrolase activity [GO:0016787];hydrolase activity, acting on glycosyl bonds [GO:0016798];lyase activity [GO:0016829]	extracellular region [GO:0005576];vacuole [GO:0005773];plant-type cell wall [GO:0009505]
AT4G37870	7166.32	1892.92	-3.77	0	95.2835	OK	75.5606	OK	99.6275	OK	552.315	OK	489.463	OK	531.903	OK	32	arabidopsis_thaliana	AT4G37870	PCKA	Phosphoenolpyruvate carboxykinase [ATP] [Source:UniProtKB/Swiss-Prot;Acc:Q9T074]	4:17802694-17806539	-	829943	NM_119948			gluconeogenesis [GO:0006094];defense response to fungus, incompatible interaction [GO:0009817];cellular response to phosphate starvation [GO:0016036];phosphorylation [GO:0016310];response to cadmium ion [GO:0046686]	phosphoenolpyruvate carboxykinase activity [GO:0004611];phosphoenolpyruvate carboxykinase (ATP) activity [GO:0004612];ATP binding [GO:0005524];kinase activity [GO:0016301];purine nucleotide binding [GO:0017076]	nucleus [GO:0005634];nucleolus [GO:0005730];cytosol [GO:0005829];membrane [GO:0016020]
AT2G21850	13.5	175.57	12.53	0	6.93372	OK	8.49752	OK	6.47217	OK	1.27203	OK	0.748488	OK	0.655871	OK	32	arabidopsis_thaliana	AT2G21850		Cysteine/Histidine-rich C1 domain family protein [Source:TAIR;Acc:AT2G21850]	2:9315218-9318238	+	816721	NM_127754			intracellular signal transduction [GO:0035556];oxidation-reduction process [GO:0055114]	protein binding [GO:0005515];zinc ion binding [GO:0008270];metal ion binding [GO:0046872];protein-disulfide reductase activity [GO:0047134]
AT3G43270	2.02	186.37	75.56	0	5.56172	OK	6.8442	OK	18.8064	OK	0	OK	0.18403	OK	0.322517	OK	32	arabidopsis_thaliana	AT3G43270	PME32	Probable pectinesterase/pectinesterase inhibitor 32 [Source:UniProtKB/Swiss-Prot;Acc:Q9LXK7]	3:15222125-15225460	-	823402	NM_114195			cell wall modification [GO:0042545];pectin catabolic process [GO:0045490]	enzyme inhibitor activity [GO:0004857];pectinesterase activity [GO:0030599];aspartyl esterase activity [GO:0045330]	extracellular region [GO:0005576];cell wall [GO:0005618];plant-type cell wall [GO:0009505]
AT2G40970	15.17	148.26	9.39	0	14.9679	OK	17.7233	OK	16.4973	OK	2.85276	OK	1.55776	OK	3.52627	OK	32	arabidopsis_thaliana	AT2G40970	MYBC1	Homeodomain-like superfamily protein [Source:TAIR;Acc:AT2G40970]	2:17097550-17098695	-	818697	NM_129662			regulation of transcription, DNA-templated [GO:0006355];response to cold [GO:0009409]	DNA binding [GO:0003677];chromatin binding [GO:0003682];transcription factor activity, sequence-specific DNA binding [GO:0003700]	nucleus [GO:0005634]
AT1G71040	0.48	231.1	289.14	0	8.22514	OK	13.4971	OK	17.5982	OK	0.0573171	OK	0.0652048	OK	0	OK	32	arabidopsis_thaliana	AT1G71040	LPR2	Multicopper oxidase LPR2 [Source:UniProtKB/Swiss-Prot;Acc:Q949X9]	1:26796966-26800322	-	843444	NM_105773			meristem maintenance [GO:0010073];cellular response to phosphate starvation [GO:0016036];oxidation-reduction process [GO:0055114]	copper ion binding [GO:0005507];oxidoreductase activity [GO:0016491]	cell wall [GO:0005618];endoplasmic reticulum membrane [GO:0005789];Golgi apparatus [GO:0005794];cytosol [GO:0005829];membrane [GO:0016020]
AT2G36120	1.99	199.73	80.38	0	10.664	OK	22.6317	OK	46.8038	OK	0.130301	OK	0.296465	OK	0.779341	OK	32	arabidopsis_thaliana	AT2G36120	DOT1	Glycine-rich protein DOT1 [Source:UniProtKB/Swiss-Prot;Acc:Q9SIH2]	2:15165437-15166465	+	3768574	NM_129171			phloem or xylem histogenesis [GO:0010087];leaf vascular tissue pattern formation [GO:0010305];cotyledon vascular tissue pattern formation [GO:0010588];leaf development [GO:0048366]		extracellular region [GO:0005576]
AT2G13970	0.64	168.8	170.76	0	9.17354	OK	6.78921	OK	8.46704	OK	0.0521181	OK	0	OK	0.103908	OK	32	arabidopsis_thaliana	AT2G13970		transposable element gene [Source:TAIR;Acc:AT2G13970]	2:5862536-5864801	+
AT5G11880	509.62	143.34	-3.54	0	7.42642	OK	8.57935	OK	13.1975	OK	53.0609	OK	50.4434	OK	52.8262	OK	32	arabidopsis_thaliana	AT5G11880	LYSA2	Diaminopimelate decarboxylase 2, chloroplastic [Source:UniProtKB/Swiss-Prot;Acc:Q94A94]	5:3827526-3829986	-	831061	NM_121226			metabolic process [GO:0008152];lysine biosynthetic process via diaminopimelate [GO:0009089]	catalytic activity [GO:0003824];diaminopimelate decarboxylase activity [GO:0008836]	cytosol [GO:0005829];chloroplast [GO:0009507];chloroplast stroma [GO:0009570]
AT2G34350	26.93	574.73	20.18	0	50.345	OK	37.1555	OK	20.6097	OK	3.28583	OK	3.11501	OK	1.77421	OK	32	arabidopsis_thaliana	AT2G34350		Nodulin-like / Major Facilitator Superfamily protein [Source:TAIR;Acc:AT2G34350]	2:14493586-14495802	+	817997	NM_179897			transmembrane transport [GO:0055085]		integral component of membrane [GO:0016021]
AT3G56230	3.17	169.94	46.63	0	20.0407	OK	25.8466	OK	11.2651	OK	0.479885	OK	0.545924	OK	0.717558	OK	32	arabidopsis_thaliana	AT3G56230		BTB/POZ domain-containing protein At3g56230 [Source:UniProtKB/Swiss-Prot;Acc:Q9LYL9]	3:20860778-20862265	-	824789	NM_115481			protein ubiquitination [GO:0016567]	protein binding [GO:0005515]
AT3G46700	172.51	3940.12	21.46	0	355.97	OK	388.868	OK	161.415	OK	22.0702	OK	27.1608	OK	14.3945	OK	32	arabidopsis_thaliana	AT3G46700	UGT76E3	UDP-glycosyltransferase 76E3 [Source:UniProtKB/Swiss-Prot;Acc:Q494Q1]	3:17200301-17201889	-	823823	NM_114537			metabolic process [GO:0008152];flavonoid biosynthetic process [GO:0009813];flavonoid glucuronidation [GO:0052696]	transferase activity, transferring hexosyl groups [GO:0016758];quercetin 3-O-glucosyltransferase activity [GO:0080043];quercetin 7-O-glucosyltransferase activity [GO:0080044]	intracellular membrane-bounded organelle [GO:0043231]
AT5G42100	629.84	130.33	-4.78	0	7.10374	OK	8.26919	OK	16.3628	OK	71.9716	OK	68.8536	OK	85.6521	OK	32	arabidopsis_thaliana	AT5G42100	ATBG_PPAP	Glucan endo-1,3-beta-glucosidase 10 [Source:UniProtKB/Swiss-Prot;Acc:Q9FHX5]	5:16829151-16831239	-	834215	NM_203139;NM_123575			carbohydrate metabolic process [GO:0005975];metabolic process [GO:0008152];defense response [GO:0006952];cell communication [GO:0007154];cell wall organization [GO:0071555]	catalytic activity [GO:0003824];hydrolase activity, hydrolyzing O-glycosyl compounds [GO:0004553];hydrolase activity [GO:0016787];hydrolase activity, acting on glycosyl bonds [GO:0016798];glucan endo-1,3-beta-D-glucosidase activity [GO:0042973]	extracellular region [GO:0005576];cell wall [GO:0005618];endoplasmic reticulum [GO:0005783];plasma membrane [GO:0005886];plant-type cell wall [GO:0009505];plasmodesma [GO:0009506];anchored component of membrane [GO:0031225];anchored component of plasma membrane [GO:0046658]
AT1G15100	132.35	744.29	5.56	0	163.804	OK	116.375	OK	124.797	OK	32.968	OK	35.1609	OK	44.8147	OK	32	arabidopsis_thaliana	AT1G15100	RHA2A	E3 ubiquitin-protein ligase RHA2A [Source:UniProtKB/Swiss-Prot;Acc:Q9ZT50]	1:5193426-5194203	-	838073	NM_101378			response to salt stress [GO:0009651];abscisic acid-activated signaling pathway [GO:0009738];positive regulation of abscisic acid-activated signaling pathway [GO:0009789];protein ubiquitination [GO:0016567];regulation of response to osmotic stress [GO:0047484]	ubiquitin-protein transferase activity [GO:0004842];protein binding [GO:0005515];zinc ion binding [GO:0008270];ligase activity [GO:0016874]	nucleus [GO:0005634];cytoplasm [GO:0005737]
AT5G26850	934.62	279.54	-3.33	0	7.75569	OK	8.76882	OK	13.2188	OK	48.494	OK	45.1198	OK	56.3899	OK	32	arabidopsis_thaliana	AT5G26850		Uncharacterized protein [Source:TAIR;Acc:AT5G26850]	5:9445312-9450865	+	832743	NM_001036871;NM_001203476;NM_122567;NM_001036870			biological_process [GO:0008150]	binding [GO:0005488]
AT3G26510	6.78	108.37	15.07	0	8.4383	OK	14.1283	OK	10.8282	OK	1.15174	OK	1.16465	OK	1.20922	OK	32	arabidopsis_thaliana	AT3G26510		Octicosapeptide/Phox/Bem1p family protein [Source:TAIR;Acc:AT3G26510]	3:9710337-9712660	-	822258	NM_001035695;NM_202636;NM_180301;NM_113558;NM_202637				protein binding [GO:0005515]
AT3G01770	585.99	121.35	-4.75	0	4.91413	OK	4.39223	OK	9.22309	OK	43.8842	OK	47.5181	OK	43.8487	OK	32	arabidopsis_thaliana	AT3G01770	GTE11	Transcription factor GTE11 [Source:UniProtKB/Swiss-Prot;Acc:Q93ZB7]	3:275411-278785	-	821083	NM_111043			transcription, DNA-templated [GO:0006351];positive regulation of transcription, DNA-templated [GO:0045893]	protein binding [GO:0005515]	nucleus [GO:0005634]
AT1G18880	32.53	232.01	7	0	9.14568	OK	13.7272	OK	20.6328	OK	2.71923	OK	2.17947	OK	2.46423	OK	32	arabidopsis_thaliana	AT1G18880	NPF2.9	Protein NRT1/ PTR FAMILY 2.9 [Source:UniProtKB/Swiss-Prot;Acc:Q9M9V7]	1:6520748-6523368	+	838469	NM_101745			transport [GO:0006810];phloem transport [GO:0010233];phloem nitrate loading [GO:0090408]	transporter activity [GO:0005215];nitrate transmembrane transporter activity [GO:0015112]	plasma membrane [GO:0005886];membrane [GO:0016020];integral component of membrane [GO:0016021]
AT5G45800	3.92	93.17	22.3	0	4.06996	OK	4.81707	OK	4.66956	OK	0.14919	OK	0.396016	OK	0.347013	OK	32	arabidopsis_thaliana	AT5G45800	MEE62	Leucine-rich repeat protein kinase family protein [Source:TAIR;Acc:AT5G45800]	5:18575536-18579107	-	834620	NM_123948			protein phosphorylation [GO:0006468];transmembrane receptor protein serine/threonine kinase signaling pathway [GO:0007178];systemic acquired resistance [GO:0009627];hormone-mediated signaling pathway [GO:0009755];embryo development ending in seed dormancy [GO:0009793];phosphorylation [GO:0016310];regulation of defense response [GO:0031347];protein autophosphorylation [GO:0046777]	peptide receptor activity [GO:0001653];protein kinase activity [GO:0004672];transmembrane receptor protein serine/threonine kinase activity [GO:0004675];protein binding [GO:0005515];ATP binding [GO:0005524];kinase activity [GO:0016301];transferase activity, transferring phosphorus-containing groups [GO:0016772];ubiquitin protein ligase binding [GO:0031625]	plasma membrane [GO:0005886];plasmodesma [GO:0009506]
AT5G47950	114.56	1210.1	10.28	0	93.0356	OK	122.037	OK	67.2758	OK	14.418	OK	16.7749	OK	11.2693	OK	32	arabidopsis_thaliana	AT5G47950		HXXXD-type acyl-transferase family protein [Source:TAIR;Acc:AT5G47950]	5:19417031-19418546	-	834846	NM_124169				transferase activity [GO:0016740];transferase activity, transferring acyl groups other than amino-acyl groups [GO:0016747]
AT4G15390	0	629.14	1435.46	0	57.9857	OK	62.7828	OK	28.0777	OK	0	OK	0	OK	0	OK	32	arabidopsis_thaliana	AT4G15390		HXXXD-type acyl-transferase family protein [Source:TAIR;Acc:AT4G15390]	4:8792812-8794293	-	827205	NM_117627			transition metal ion transport [GO:0000041]	transferase activity [GO:0016740];transferase activity, transferring acyl groups other than amino-acyl groups [GO:0016747]
AT5G49810	283.09	852.56	3	0	26.905	OK	24.0266	OK	27.6691	OK	13.7269	OK	13.2575	OK	13.3392	OK	32	arabidopsis_thaliana	AT5G49810	MMT1	Methionine S-methyltransferase [Source:UniProtKB/Swiss-Prot;Acc:Q9LTB2]	5:20239343-20246380	+	835044	NM_124359			selenium compound metabolic process [GO:0001887];biosynthetic process [GO:0009058];methylation [GO:0032259];S-adenosylmethionine metabolic process [GO:0046500]	catalytic activity [GO:0003824];methyltransferase activity [GO:0008168];S-adenosylmethionine-dependent methyltransferase activity [GO:0008757];transferase activity [GO:0016740];pyridoxal phosphate binding [GO:0030170];methionine S-methyltransferase activity [GO:0030732]	cytosol [GO:0005829]
AT4G26970	553.32	1912.68	3.44	0	62.9382	OK	59.8604	OK	70.1259	OK	31.3668	OK	28.8033	OK	25.2392	OK	32	arabidopsis_thaliana	AT4G26970	ACO3	Aconitate hydratase 3, mitochondrial [Source:UniProtKB/Swiss-Prot;Acc:Q94A28]	4:13542918-13548629	+	828805	NM_118831			glyoxylate cycle [GO:0006097];tricarboxylic acid cycle [GO:0006099];citrate metabolic process [GO:0006101];isocitrate metabolic process [GO:0006102];response to oxidative stress [GO:0006979];metabolic process [GO:0008152];response to cadmium ion [GO:0046686]	aconitate hydratase activity [GO:0003994];copper ion binding [GO:0005507];4 iron, 4 sulfur cluster binding [GO:0051539]	mitochondrion [GO:0005739];cytosol [GO:0005829];chloroplast [GO:0009507]
AT1G76590	65.13	331.84	5.06	0	38.8051	OK	24.5503	OK	36.6716	OK	10.4256	OK	9.01385	OK	11.1202	OK	32	arabidopsis_thaliana	AT1G76590		PLATZ transcription factor family protein [Source:TAIR;Acc:AT1G76590]	1:28740691-28742207	+	843992	NM_106309			biological_process [GO:0008150];heat acclimation [GO:0010286]
AT1G21100	3.08	175.44	50.39	0	13.1733	OK	22.2099	OK	9.639	OK	0.273262	OK	0.725355	OK	0.2724	OK	32	arabidopsis_thaliana	AT1G21100		O-methyltransferase family protein [Source:TAIR;Acc:AT1G21100]	1:7386839-7388428	-	838706	NM_101964			methylation [GO:0032259];indole glucosinolate metabolic process [GO:0042343]	methyltransferase activity [GO:0008168];O-methyltransferase activity [GO:0008171];transferase activity [GO:0016740];protein dimerization activity [GO:0046983]
AT2G43470	5.03	157.5	28.71	0	34.1759	OK	29.9884	OK	19.2942	OK	2.50553	OK	0.950111	OK	0.832545	OK	32	arabidopsis_thaliana	AT2G43470		Protein of unknown function (DUF3755) [Source:TAIR;Acc:AT2G43470]	2:18049858-18051218	-	818948	NM_129908			biological_process [GO:0008150]	molecular_function [GO:0003674];DNA binding [GO:0003677]
AT5G40730	52.06	1329.74	23.87	0	663.609	OK	560.749	OK	456.689	OK	36.9117	OK	54.6392	OK	12.4129	OK	32	arabidopsis_thaliana	AT5G40730	AGP24	Arabinogalactan peptide 24 [Source:UniProtKB/Swiss-Prot;Acc:Q5PP12]	5:16301075-16301520	+	834073	NM_123438					plasma membrane [GO:0005886];anchored component of membrane [GO:0031225]
AT2G29980	2061.96	407.63	-5	0	30.9851	OK	22.3663	OK	51.7452	OK	274.843	OK	249.686	OK	271.256	OK	32	arabidopsis_thaliana	AT2G29980	FAD3	Omega-3 fatty acid desaturase, endoplasmic reticulum [Source:UniProtKB/Swiss-Prot;Acc:P48623]	2:12781591-12785053	-	817548	NM_128552;NM_179808			lipid metabolic process [GO:0006629];unsaturated fatty acid biosynthetic process [GO:0006636];oxidation-reduction process [GO:0055114];response to karrikin [GO:0080167]	oxidoreductase activity, acting on paired donors, with oxidation of a pair of donors resulting in the reduction of molecular oxygen to two molecules of water [GO:0016717];omega-3 fatty acid desaturase activity [GO:0042389]	endoplasmic reticulum [GO:0005783];endoplasmic reticulum membrane [GO:0005789];integral component of membrane [GO:0016021]
AT4G15900	401.3	104.54	-3.82	0	6.07585	OK	6.46496	OK	9.33628	OK	46.1712	OK	37.8725	OK	43.4297	OK	32	arabidopsis_thaliana	AT4G15900	PRL1	Protein pleiotropic regulatory locus 1 [Source:UniProtKB/Swiss-Prot;Acc:Q42384]	4:9023728-9027666	+	827272	NM_117682			proteolysis [GO:0006508];response to glucose [GO:0009749];hormone-mediated signaling pathway [GO:0009755];defense response signaling pathway, resistance gene-dependent [GO:0009870];fruit development [GO:0010154];sugar mediated signaling pathway [GO:0010182];defense response signaling pathway, resistance gene-independent [GO:0010204];protein ubiquitination [GO:0016567];defense response to bacteriu…	protein binding [GO:0005515]	nucleus [GO:0005634];Cul4-RING E3 ubiquitin ligase complex [GO:0080008]
AT3G61430	122.87	4166.01	30.99	0	399.867	OK	592.623	OK	188.714	OK	20.7483	OK	24.6399	OK	10.6946	OK	32	arabidopsis_thaliana	AT3G61430	PIP1-1	Aquaporin PIP1-1 [Source:UniProtKB/Swiss-Prot;Acc:P61837]	3:22733309-22735335	+	825316	NM_116008;NM_001084854			transport [GO:0006810];water transport [GO:0006833];response to water deprivation [GO:0009414];cellular water homeostasis [GO:0009992];glycerol transport [GO:0015793];ion transmembrane transport [GO:0034220]	transporter activity [GO:0005215];water channel activity [GO:0015250];glycerol channel activity [GO:0015254]	mitochondrion [GO:0005739];vacuole [GO:0005773];plasma membrane [GO:0005886];integral component of plasma membrane [GO:0005887];plasmodesma [GO:0009506];chloroplast envelope [GO:0009941];membrane [GO:0016020];integral component of membrane [GO:0016021]
AT4G26540	7.27	172.05	22.17	0	7.94177	OK	3.74453	OK	4.55257	OK	0.227463	OK	0.369664	OK	0.453491	OK	32	arabidopsis_thaliana	AT4G26540		Probable LRR receptor-like serine/threonine-protein kinase At4g26540 [Source:UniProtKB/Swiss-Prot;Acc:C0LGR3]	4:13394522-13398112	-	828760	NM_118787			protein phosphorylation [GO:0006468];transmembrane receptor protein serine/threonine kinase signaling pathway [GO:0007178];hormone-mediated signaling pathway [GO:0009755];protein autophosphorylation [GO:0046777]	peptide receptor activity [GO:0001653];protein kinase activity [GO:0004672];transmembrane receptor protein serine/threonine kinase activity [GO:0004675];protein binding [GO:0005515];ATP binding [GO:0005524];ubiquitin protein ligase binding [GO:0031625]	plasma membrane [GO:0005886];plasmodesma [GO:0009506];integral component of membrane [GO:0016021]
AT5G66080	51.54	280.23	5.36	0	16.5302	OK	21.3652	OK	16.6973	OK	5.05937	OK	5.3445	OK	4.89932	OK	32	arabidopsis_thaliana	AT5G66080		Probable protein phosphatase 2C 79 [Source:UniProtKB/Swiss-Prot;Acc:Q9FKX4]	5:26423419-26425406	-	836740	NM_126006			protein dephosphorylation [GO:0006470]	catalytic activity [GO:0003824];protein serine/threonine phosphatase activity [GO:0004722];cation binding [GO:0043169];metal ion binding [GO:0046872]
AT1G75410	13.65	141.49	9.99	0	5.42294	OK	8.74284	OK	7.73227	OK	1.22137	OK	0.946963	OK	1.05192	OK	32	arabidopsis_thaliana	AT1G75410	BLH3	BEL1-like homeodomain protein 3 [Source:UniProtKB/Swiss-Prot;Acc:Q9FWS9]	1:28299792-28302603	-	843877	NM_106195;NM_001084358			transcription, DNA-templated [GO:0006351];regulation of transcription, DNA-templated [GO:0006355];regulation of timing of transition from vegetative to reproductive phase [GO:0048510]	DNA binding [GO:0003677];transcription factor activity, sequence-specific DNA binding [GO:0003700]	nucleus [GO:0005634]
AT3G47010	183.47	11.46	-14.25	0	0.896072	OK	0.102769	OK	1.1923	OK	13.7142	OK	16.7165	OK	19.8575	OK	32	arabidopsis_thaliana	AT3G47010		Glycosyl hydrolase family protein [Source:TAIR;Acc:AT3G47010]	3:17316649-17319531	-	823854	NM_114568;NM_001203094			carbohydrate metabolic process [GO:0005975]	hydrolase activity, hydrolyzing O-glycosyl compounds [GO:0004553];hydrolase activity [GO:0016787]
AT2G19730	1837.04	529.63	-3.45	0	91.0692	OK	88.1436	OK	154.274	OK	598.593	OK	559.426	OK	577.479	OK	32	arabidopsis_thaliana	AT2G19730	RPL28A	60S ribosomal protein L28-1 [Source:UniProtKB/Swiss-Prot;Acc:O82204]	2:8511507-8513221	+	816492	NM_127531;NM_001036297;NM_001084451			translation [GO:0006412];response to cytokinin [GO:0009735]	structural constituent of ribosome [GO:0003735]	cell wall [GO:0005618];intracellular [GO:0005622];ribosome [GO:0005840];plasma membrane [GO:0005886];plasmodesma [GO:0009506];chloroplast [GO:0009507];cytosolic large ribosomal subunit [GO:0022625];cytosolic ribosome [GO:0022626]
AT4G31100	10.41	176.95	16.21	0	6.0163	OK	4.97903	OK	13.4672	OK	0.458665	OK	0.730497	OK	1.00588	OK	32	arabidopsis_thaliana	AT4G31100	WAKL17	Wall-associated receptor kinase-like 17 [Source:UniProtKB/Swiss-Prot;Acc:Q9M092]	4:15123781-15126531	+	829237	NM_119260			protein phosphorylation [GO:0006468];transmembrane receptor protein serine/threonine kinase signaling pathway [GO:0007178];hormone-mediated signaling pathway [GO:0009755];phosphorylation [GO:0016310];protein autophosphorylation [GO:0046777]	peptide receptor activity [GO:0001653];protein kinase activity [GO:0004672];protein serine/threonine kinase activity [GO:0004674];transmembrane receptor protein serine/threonine kinase activity [GO:0004675];calcium ion binding [GO:0005509];ATP binding [GO:0005524];kinase activity [GO:0016301];transferase activity, transferring phosphorus-containing groups [GO:0016772];polysaccharide binding [GO:0…	plasma membrane [GO:0005886];plasmodesma [GO:0009506];integral component of membrane [GO:0016021]
AT1G08050	15.43	220.45	13.77	0	14.5271	OK	5.66774	OK	13.7183	OK	1.23407	OK	1.05293	OK	1.3327	OK	32	arabidopsis_thaliana	AT1G08050		Zinc finger (C3HC4-type RING finger) family protein [Source:TAIR;Acc:AT1G08050]	1:2498836-2501427	-	837321	NM_100679			MAPK cascade [GO:0000165];N-terminal protein myristoylation [GO:0006499];protein targeting to membrane [GO:0006612];cell communication [GO:0007154];response to cold [GO:0009409];systemic acquired resistance [GO:0009627];cytokinin metabolic process [GO:0009690];salicylic acid biosynthetic process [GO:0009697];abscisic acid-activated signaling pathway [GO:0009738];systemic acquired resistance, sali…	protein binding [GO:0005515];zinc ion binding [GO:0008270];metal ion binding [GO:0046872]	plasma membrane [GO:0005886]
AT4G31110	8.18	255.49	28.68	0	8.11821	OK	6.16223	OK	22.204	OK	0.876326	OK	0.367287	OK	0.413793	OK	32	arabidopsis_thaliana	AT4G31110	WAKL18	Wall-associated receptor kinase-like 18 [Source:UniProtKB/Swiss-Prot;Acc:Q0WNY5]	4:15127246-15130021	+	829238	NM_119261			protein phosphorylation [GO:0006468];transmembrane receptor protein serine/threonine kinase signaling pathway [GO:0007178];hormone-mediated signaling pathway [GO:0009755];protein autophosphorylation [GO:0046777]	peptide receptor activity [GO:0001653];protein kinase activity [GO:0004672];protein serine/threonine kinase activity [GO:0004674];transmembrane receptor protein serine/threonine kinase activity [GO:0004675];calcium ion binding [GO:0005509];ATP binding [GO:0005524];polysaccharide binding [GO:0030247];ubiquitin protein ligase binding [GO:0031625]	plasma membrane [GO:0005886];plasmodesma [GO:0009506];integral component of membrane [GO:0016021]
AT1G27320	242.94	1389.32	5.66	0	53.7434	OK	29.8219	OK	44.9295	OK	11.1044	OK	10.8123	OK	12.9834	OK	32	arabidopsis_thaliana	AT1G27320	AHK3	Histidine kinase 3 [Source:UniProtKB/Swiss-Prot;Acc:Q9C5U1]	1:9487780-9492572	+	839621	NM_102494			phosphorelay signal transduction system [GO:0000160];response to osmotic stress [GO:0006970];signal transduction [GO:0007165];response to cold [GO:0009409];response to water deprivation [GO:0009414];response to salt stress [GO:0009651];cytokinin-activated signaling pathway [GO:0009736];regulation of flower development [GO:0009909];regulation of seed germination [GO:0010029];phloem or xylem histog…	phosphorelay sensor kinase activity [GO:0000155];phosphorelay response regulator activity [GO:0000156];protein histidine kinase activity [GO:0004673];cytokinin receptor activity [GO:0009884];histidine phosphotransfer kinase activity [GO:0009927];transferase activity, transferring phosphorus-containing groups [GO:0016772];protein histidine kinase binding [GO:0043424]	endoplasmic reticulum [GO:0005783];endoplasmic reticulum membrane [GO:0005789];plasma membrane [GO:0005886];integral component of membrane [GO:0016021]
AT2G19540	425.38	89.05	-4.73	0	4.51849	OK	5.60918	OK	10.2342	OK	47.0956	OK	45.5953	OK	51.7832	OK	32	arabidopsis_thaliana	AT2G19540		Transducin family protein / WD-40 repeat family protein [Source:TAIR;Acc:AT2G19540]	2:8461757-8464534	+	816473	NM_127512			biological_process [GO:0008150]	protein binding [GO:0005515]	nucleus [GO:0005634];Cul4-RING E3 ubiquitin ligase complex [GO:0080008]
AT4G36380	538.29	142.24	-3.73	0	8.79769	OK	5.48389	OK	8.79271	OK	44.2454	OK	44.7626	OK	47.2127	OK	32	arabidopsis_thaliana	AT4G36380	ROT3	3-epi-6-deoxocathasterone 23-monooxygenase [Source:UniProtKB/Swiss-Prot;Acc:Q9M066]	4:17187528-17192317	-	829790	NM_119801			leaf morphogenesis [GO:0009965];brassinosteroid homeostasis [GO:0010268];brassinosteroid biosynthetic process [GO:0016132];monopolar cell growth [GO:0042814];leaf development [GO:0048366];petal development [GO:0048441];stamen development [GO:0048443];oxidation-reduction process [GO:0055114]	monooxygenase activity [GO:0004497];iron ion binding [GO:0005506];oxidoreductase activity, acting on paired donors, with incorporation or reduction of molecular oxygen [GO:0016705];oxidoreductase activity, acting on paired donors, with incorporation or reduction of molecular oxygen, NAD(P)H as one donor, and incorporation of one atom of oxygen [GO:0016709];heme binding [GO:0020037]	endoplasmic reticulum membrane [GO:0005789];integral component of membrane [GO:0016021]
AT1G58520	21.5	287.51	12.85	0	11.4583	OK	14.5768	OK	7.4946	OK	1.06442	OK	1.45308	OK	1.48549	OK	32	arabidopsis_thaliana	AT1G58520	RXW8	CSC1-like protein RXW8 [Source:UniProtKB/Swiss-Prot;Acc:F4IBD7]	1:21729913-21738652	+	842218	NM_001160964;NM_001160965;NM_148599			lipid metabolic process [GO:0006629];lipid catabolic process [GO:0016042];ion transport [GO:0006811]	lipase activity [GO:0016298];hydrolase activity [GO:0016787];hydrolase activity, acting on ester bonds [GO:0016788]	membrane [GO:0016020];extracellular region [GO:0005576];integral component of membrane [GO:0016021]
AT1G43910	2.55	140	48.59	0	9.50371	OK	5.18258	OK	18.5006	OK	0.227064	OK	0.344415	OK	0.301797	OK	32	arabidopsis_thaliana	AT1G43910		P-loop containing nucleoside triphosphate hydrolases superfamily protein [Source:TAIR;Acc:AT1G43910]	1:16655884-16657658	-	840990	NM_103518			response to abscisic acid [GO:0009737]	nucleotide binding [GO:0000166];ATP binding [GO:0005524];hydrolase activity [GO:0016787];nucleoside-triphosphatase activity [GO:0017111]	endoplasmic reticulum [GO:0005783];Golgi apparatus [GO:0005794];plasmodesma [GO:0009506]
AT5G06700	199.89	652.36	3.25	0	29.7149	OK	36.2006	OK	36.8652	OK	15.0767	OK	16.9683	OK	16.4732	OK	32	arabidopsis_thaliana	AT5G06700	TBR	Protein trichome birefringence [Source:UniProtKB/Swiss-Prot;Acc:Q9FG35]	5:2063487-2066039	+	830559	NM_120753			plant-type cell wall modification [GO:0009827];cellulose biosynthetic process [GO:0030244];pectin biosynthetic process [GO:0045489]	molecular_function [GO:0003674]	endosome [GO:0005768];Golgi apparatus [GO:0005794];trans-Golgi network [GO:0005802];integral component of membrane [GO:0016021]
AT3G53320	163.09	19.58	-7.98	0	1.08915	OK	0.81123	OK	1.62895	OK	15.3009	OK	15.3344	OK	14.4053	OK	32	arabidopsis_thaliana	AT3G53320		unknown protein; BEST Arabidopsis thaliana protein match is: unknown protein (TAIR:AT2G37070.1); Has 11044 Blast hits to 5993 proteins in 551 species: Archae - 8; Bacteria - 1486; Metazoa - 4078; Fungi - 1814; Plants - 348; Viruses - 112; Other Euka /.../ - 3198 (source: NCBI BLink). [Source:TAIR;Acc:AT3G53320]	3:19769176-19772369	-	824500	NM_115192			biological_process [GO:0008150]	molecular_function [GO:0003674]	microtubule associated complex [GO:0005875]
AT5G23740	713.38	171.58	-4.13	0	21.089	OK	24.7865	OK	43.9838	OK	182.068	OK	190.632	OK	187.343	OK	32	arabidopsis_thaliana	AT5G23740	RPS11C	40S ribosomal protein S11-3 [Source:UniProtKB/Swiss-Prot;Acc:P42733]	5:8008010-8009436	-	832439	NM_122279			translation [GO:0006412]	structural constituent of ribosome [GO:0003735];rRNA binding [GO:0019843]	intracellular [GO:0005622];ribosome [GO:0005840];membrane [GO:0016020];cytosolic small ribosomal subunit [GO:0022627]
AT3G29250	71.61	2424.17	30.91	0	370.97	OK	352.337	OK	186.552	OK	20.3196	OK	18.5963	OK	5.417	OK	32	arabidopsis_thaliana	AT3G29250	SDR4	Short-chain dehydrogenase reductase 4 [Source:UniProtKB/Swiss-Prot;Acc:F4J2Z7]	3:11193659-11194993	-	822580	NM_113849;NM_001125265				copper ion binding [GO:0005507];oxidoreductase activity [GO:0016491]
AT3G28180	597.33	1648.88	2.76	0	76.7662	OK	68.9136	OK	84.0003	OK	43.0147	OK	43.3893	OK	41.8413	OK	32	arabidopsis_thaliana	AT3G28180	CSLC4	Xyloglucan glycosyltransferase 4 [Source:UniProtKB/Swiss-Prot;Acc:Q9LJP4]	3:10505829-10509239	+	822444	NM_113737			cell wall organization [GO:0071555]	transferase activity, transferring glycosyl groups [GO:0016757]	Golgi membrane [GO:0000139];endosome [GO:0005768];Golgi apparatus [GO:0005794];trans-Golgi network [GO:0005802];plasma membrane [GO:0005886];integral component of membrane [GO:0016021]
AT3G45710	2.52	98.56	34.98	0	5.11338	OK	7.29534	OK	5.84046	OK	0.321196	OK	0.219239	OK	0.19211	OK	32	arabidopsis_thaliana	AT3G45710	NPF2.5	Protein NRT1/ PTR FAMILY 2.5 [Source:UniProtKB/Swiss-Prot;Acc:Q9M172]	3:16782643-16784735	+	823713	NM_114440			transport [GO:0006810];oligopeptide transport [GO:0006857];nitrate assimilation [GO:0042128]	transporter activity [GO:0005215]	membrane [GO:0016020];integral component of membrane [GO:0016021]
AT2G36250	239.34	44.4	-5.32	0	1.93442	OK	2.16123	OK	3.39831	OK	22.6158	OK	22.7136	OK	20.7621	OK	32	arabidopsis_thaliana	AT2G36250	FTSZ2-1	Cell division protein FtsZ homolog 2-1, chloroplastic [Source:UniProtKB/Swiss-Prot;Acc:O82533]	2:15197369-15200603	-	818197	NM_201883;NM_129183			metabolic process [GO:0008152];chloroplast fission [GO:0010020];protein polymerization [GO:0051258]	GTPase activity [GO:0003924];GTP binding [GO:0005525];protein self-association [GO:0043621]	cytoplasm [GO:0005737];chloroplast [GO:0009507];chloroplast thylakoid [GO:0009534];chloroplast thylakoid membrane [GO:0009535];chloroplast stroma [GO:0009570];protein complex [GO:0043234]
AT5G49760	5.52	187.3	30.85	0	3.4132	OK	8.54869	OK	6.33275	OK	0.468382	OK	0.228359	OK	0.133402	OK	32	arabidopsis_thaliana	AT5G49760		Leucine-rich repeat protein kinase family protein [Source:TAIR;Acc:AT5G49760]	5:20216372-20221299	+	835039	NM_124354			protein phosphorylation [GO:0006468];tryptophan catabolic process [GO:0006569];transmembrane receptor protein serine/threonine kinase signaling pathway [GO:0007178];indoleacetic acid biosynthetic process [GO:0009684];hormone-mediated signaling pathway [GO:0009755];phosphorylation [GO:0016310];cellular cation homeostasis [GO:0030003];cellular lipid catabolic process [GO:0044242];protein autophosph…	nucleotide binding [GO:0000166];peptide receptor activity [GO:0001653];protein kinase activity [GO:0004672];protein serine/threonine kinase activity [GO:0004674];transmembrane receptor protein serine/threonine kinase activity [GO:0004675];protein binding [GO:0005515];ATP binding [GO:0005524];kinase activity [GO:0016301];transferase activity [GO:0016740];transferase activity, transferring phosphor…	vacuole [GO:0005773];plasma membrane [GO:0005886];plasmodesma [GO:0009506];membrane [GO:0016020];integral component of membrane [GO:0016021]
AT3G62040	1.2	174.37	114.21	0	13.2712	OK	25.9984	OK	51.9629	OK	0	OK	0.55342	OK	0.484941	OK	32	arabidopsis_thaliana	AT3G62040		Haloacid dehalogenase-like hydrolase (HAD) superfamily protein [Source:TAIR;Acc:AT3G62040]	3:22975276-22976583	-	825377	NM_116069			metabolic process [GO:0008152];response to nitrate [GO:0010167];nitrate transport [GO:0015706]	hydrolase activity [GO:0016787]
AT5G52310	307.27	3471.16	10.96	0	227.633	OK	117.722	OK	121.873	OK	23.9176	OK	17.3052	OK	24.0755	OK	32	arabidopsis_thaliana	AT5G52310	LTI78	Low-temperature-induced 78 kDa protein [Source:UniProtKB/Swiss-Prot;Acc:Q06738]	5:21240849-21243613	+	835307	NM_124610			response to osmotic stress [GO:0006970];response to cold [GO:0009409];response to water deprivation [GO:0009414];response to salt stress [GO:0009651];response to abscisic acid [GO:0009737];leaf senescence [GO:0010150];hyperosmotic salinity response [GO:0042538]
AT1G50520	2.23	91.08	35.7	0	5.83019	OK	6.36901	OK	6.40739	OK	0.208015	OK	0.157761	OK	0.345599	OK	32	arabidopsis_thaliana	AT1G50520	CYP705A27	cytochrome P450, family 705, subfamily A, polypeptide 27 [Source:TAIR;Acc:AT1G50520]	1:18719378-18721219	+	841474	NM_103935			secondary metabolite biosynthetic process [GO:0044550];oxidation-reduction process [GO:0055114]	monooxygenase activity [GO:0004497];iron ion binding [GO:0005506];electron carrier activity [GO:0009055];oxidoreductase activity [GO:0016491];oxidoreductase activity, acting on paired donors, with incorporation or reduction of molecular oxygen [GO:0016705];oxidoreductase activity, acting on paired donors, with incorporation or reduction of molecular oxygen, NAD(P)H as one donor, and incorporation…	endoplasmic reticulum [GO:0005783];membrane [GO:0016020]
AT4G16630	661.69	110.14	-5.87	0	3.62749	OK	2.70186	OK	7.23377	OK	40.5261	OK	41.7781	OK	39.0276	OK	32	arabidopsis_thaliana	AT4G16630	RH28	DEAD-box ATP-dependent RNA helicase 28 [Source:UniProtKB/Swiss-Prot;Acc:Q9ZRZ8]	4:9361984-9366748	-	827364	NM_117764			RNA secondary structure unwinding [GO:0010501]	nucleotide binding [GO:0000166];nucleic acid binding [GO:0003676];RNA binding [GO:0003723];ATP-dependent RNA helicase activity [GO:0004004];helicase activity [GO:0004386];ATP binding [GO:0005524];ATP-dependent helicase activity [GO:0008026];hydrolase activity [GO:0016787]	nucleolus [GO:0005730];cytoplasm [GO:0005737]
AT4G04830	4.06	93.71	22.27	0	16.8224	OK	19.7439	OK	27.1082	OK	1.36399	OK	2.32773	OK	0.453156	OK	32	arabidopsis_thaliana	AT4G04830	MSRB5	Peptide methionine sulfoxide reductase B5 [Source:UniProtKB/Swiss-Prot;Acc:Q9ZS91]	4:2445794-2447086	+	825820	NM_116721;NM_001203745			response to oxidative stress [GO:0006979];protein repair [GO:0030091];oxidation-reduction process [GO:0055114]	oxidoreductase activity, acting on a sulfur group of donors, disulfide as acceptor [GO:0016671];peptide-methionine (R)-S-oxide reductase activity [GO:0033743];metal ion binding [GO:0046872]	cytosol [GO:0005829]
AT1G23760	61.73	368.63	5.91	0	18.5603	OK	21.744	OK	19.6562	OK	5.38749	OK	6.32041	OK	3.80411	OK	32	arabidopsis_thaliana	AT1G23760	JP630	Probable polygalacturonase non-catalytic subunit JP630 [Source:UniProtKB/Swiss-Prot;Acc:P92982]	1:8402046-8404301	+	838987	NM_102224					cell wall [GO:0005618];apoplast [GO:0048046]
AT3G11330	280.19	777.07	2.77	0	45.0428	OK	45.2888	OK	51.5	OK	25.3683	OK	27.5799	OK	25.9112	OK	32	arabidopsis_thaliana	AT3G11330	PIRL9	Plant intracellular Ras-group-related LRR protein 9 [Source:UniProtKB/Swiss-Prot;Acc:Q8VYG9]	3:3551974-3554763	-	820306	NM_111967			pollen development [GO:0009555];brassinosteroid biosynthetic process [GO:0016132];microgametogenesis [GO:0055046]	protein binding [GO:0005515]
AT1G18270	243.25	703.21	2.89	0	15.118	OK	15.1985	OK	22.6316	OK	8.46677	OK	9.9203	OK	9.57721	OK	32	arabidopsis_thaliana	AT1G18270		ketose-bisphosphate aldolase class-II family protein [Source:TAIR;Acc:AT1G18270]	1:6283412-6293871	-	838407	NM_001198099;NM_101685;NM_001123831			carbohydrate metabolic process [GO:0005975];pentose-phosphate shunt [GO:0006098];valine metabolic process [GO:0006573];oxidation-reduction process [GO:0055114]	catalytic activity [GO:0003824];phosphogluconate dehydrogenase (decarboxylating) activity [GO:0004616];zinc ion binding [GO:0008270];3-hydroxyisobutyrate dehydrogenase activity [GO:0008442];oxidoreductase activity [GO:0016491];oxidoreductase activity, acting on the CH-OH group of donors, NAD or NADP as acceptor [GO:0016616];aldehyde-lyase activity [GO:0016832];coenzyme binding [GO:0050662];NAD bi…
AT3G58470	204.24	28.36	-7.13	0	2.19123	OK	3.4818	OK	5.24358	OK	43.9114	OK	34.5381	OK	42.3442	OK	32	arabidopsis_thaliana	AT3G58470		nucleic acid binding;methyltransferases [Source:TAIR;Acc:AT3G58470]	3:21626671-21628569	-	825016	NM_115709			methylation [GO:0032259]	nucleic acid binding [GO:0003676];methyltransferase activity [GO:0008168];transferase activity [GO:0016740]
AT3G02140	262.91	1521.12	5.72	0	169.514	OK	164.878	OK	128.102	OK	36.0055	OK	41.8012	OK	48.6279	OK	32	arabidopsis_thaliana	AT3G02140	AFP4	Ninja-family protein AFP4 [Source:UniProtKB/Swiss-Prot;Acc:Q9S7Z2]	3:385317-386538	-	821182	NM_111081			signal transduction [GO:0007165];response to salt stress [GO:0009651];response to abscisic acid [GO:0009737];negative regulation of abscisic acid-activated signaling pathway [GO:0009788];regulation of starch biosynthetic process [GO:0010581]		nucleus [GO:0005634]
AT4G33550	0.63	201.87	193.05	0	48.7463	OK	83.3734	OK	41.7633	OK	0	OK	0	OK	0.963173	OK	32	arabidopsis_thaliana	AT4G33550		Bifunctional inhibitor/lipid-transfer protein/seed storage 2S albumin superfamily protein [Source:TAIR;Acc:AT4G33550]	4:16134440-16135056	+	829494	NM_119510;NM_001085019
AT5G06850	1.12	167.34	111.5	0	3.89445	OK	3.74284	OK	11.9136	OK	0.074704	OK	0.0424922	OK	0.0744686	OK	32	arabidopsis_thaliana	AT5G06850		C2 calcium/lipid-binding plant phosphoribosyltransferase family protein [Source:TAIR;Acc:AT5G06850]	5:2126975-2130443	-	830576	NM_120768				protein binding [GO:0005515];transferase activity [GO:0016740];transferase activity, transferring glycosyl groups [GO:0016757]
AT5G60210	280.93	45.26	-6.18	0	1.50093	OK	2.63556	OK	3.82595	OK	22.9984	OK	24.8687	OK	24.4077	OK	32	arabidopsis_thaliana	AT5G60210	ICR3	Interactor of constitutive active ROPs 3 [Source:UniProtKB/Swiss-Prot;Acc:Q9LSS5]	5:24243031-24245968	-	836143	NM_125414;NM_001203650					plasma membrane [GO:0005886]
AT5G27690	0.43	181.35	236.4	0	18.5945	OK	15.4478	OK	20.4418	OK	0.106319	OK	0	OK	0.105984	OK	32	arabidopsis_thaliana	AT5G27690		Heavy metal transport/detoxification superfamily protein [Source:TAIR;Acc:AT5G27690]	5:9803764-9805160	+	832831	NM_122651			metal ion transport [GO:0030001]	metal ion binding [GO:0046872]
AT2G18196	1.21	122.98	85.51	0	21.3959	OK	12.4834	OK	23.4667	OK	0.318076	OK	0.542772	OK	0	OK	32	arabidopsis_thaliana	AT2G18196		Heavy metal transport/detoxification superfamily protein [Source:TAIR;Acc:AT2G18196]	2:7920508-7922326	-	816334	NM_179642			metal ion transport [GO:0030001]	metal ion binding [GO:0046872]
AT1G70750	52.61	306.33	5.77	0	8.75244	OK	8.73557	OK	18.5009	OK	3.08374	OK	3.06404	OK	3.07402	OK	32	arabidopsis_thaliana	AT1G70750	MYOB2	Myosin-binding protein 2 [Source:UniProtKB/Swiss-Prot;Acc:Q9CAC4]	1:26679975-26683204	-	843412	NM_105743				myosin binding [GO:0017022]	integral component of membrane [GO:0016021];transport vesicle [GO:0030133]
AT1G08910	79.1	571.39	7.1	0	25.8754	OK	17.6752	OK	16.7448	OK	5.45457	OK	3.88982	OK	4.17947	OK	32	arabidopsis_thaliana	AT1G08910		zinc ion binding;zinc ion binding [Source:TAIR;Acc:AT1G08910]	1:2856227-2861170	+	837412	NM_100763				zinc ion binding [GO:0008270];SUMO transferase activity [GO:0019789]
AT3G01180	282.33	75.55	-3.75	0	2.45393	OK	3.09314	OK	3.70151	OK	17.5949	OK	17.0473	OK	19.3857	OK	32	arabidopsis_thaliana	AT3G01180	SS2	Starch synthase 2, chloroplastic/amyloplastic [Source:UniProtKB/Swiss-Prot;Acc:Q9MAC8]	3:62245-65845	-	820294	NM_110984			amylopectin biosynthetic process [GO:0010021];starch biosynthetic process [GO:0019252]	glycogen (starch) synthase activity [GO:0004373];starch synthase activity [GO:0009011]	amyloplast [GO:0009501];chloroplast [GO:0009507]
AT2G16660	73.46	346.2	4.68	0	24.3963	OK	18.7539	OK	20.8973	OK	7.54969	OK	6.56778	OK	7.01995	OK	32	arabidopsis_thaliana	AT2G16660		Major facilitator superfamily protein [Source:TAIR;Acc:AT2G16660]	2:7218706-7221625	-	816167	NM_127218			response to karrikin [GO:0080167]
AT1G14220	110.73	1955.43	16.8	0	357.432	OK	527.618	OK	276.084	OK	29.1657	OK	53.6948	OK	21.084	OK	32	arabidopsis_thaliana	AT1G14220		Ribonuclease T2 family protein [Source:TAIR;Acc:AT1G14220]	1:4858642-4859601	-	837983	NM_101288			RNA catabolic process [GO:0006401];RNA phosphodiester bond hydrolysis [GO:0090501];RNA phosphodiester bond hydrolysis, endonucleolytic [GO:0090502]	RNA binding [GO:0003723];endoribonuclease activity [GO:0004521];ribonuclease T2 activity [GO:0033897]	extracellular region [GO:0005576]
AT4G33400	180.91	19.21	-8.88	0	0.739855	OK	0.508676	OK	1.81586	OK	14.62	OK	13.4557	OK	13.7136	OK	32	arabidopsis_thaliana	AT4G33400		Vacuolar import/degradation, Vid27-related protein [Source:TAIR;Acc:AT4G33400]	4:16077917-16080521	-	829477	NM_119494			DNA replication [GO:0006260];regulation of DNA replication [GO:0006275];DNA methylation [GO:0006306];chromatin silencing [GO:0006342];cell proliferation [GO:0008283];photomorphogenesis [GO:0009640];regulation of flower development [GO:0009909];cullin deneddylation [GO:0010388];regulation of G2/M transition of mitotic cell cycle [GO:0010389];gene silencing [GO:0016458];protein ubiquitination [GO:0…	protein binding [GO:0005515]	nucleus [GO:0005634];cytosol [GO:0005829];plasma membrane [GO:0005886]
AT1G34320	553.42	177.78	-3.08	0	7.23641	OK	5.85392	OK	9.62034	OK	35.4366	OK	36.3743	OK	34.9414	OK	32	arabidopsis_thaliana	AT1G34320		Protein of unknown function (DUF668) [Source:TAIR;Acc:AT1G34320]	1:12520179-12524370	+	840333	NM_103154					plasma membrane [GO:0005886]
AT5G22920	36.53	361	9.66	0	41.5731	OK	34.9521	OK	26.4987	OK	4.36856	OK	7.51241	OK	4.25352	OK	32	arabidopsis_thaliana	AT5G22920		CHY-type/CTCHY-type/RING-type Zinc finger protein [Source:TAIR;Acc:AT5G22920]	5:7664991-7667265	+	832356	NM_122198			regulation of stomatal opening [GO:1902456]	protein binding [GO:0005515];zinc ion binding [GO:0008270];metal ion binding [GO:0046872]
AT3G30390	446.9	2317.26	5.13	0	154.569	OK	138.697	OK	119.247	OK	41.247	OK	44.3741	OK	39.1924	OK	32	arabidopsis_thaliana	AT3G30390		Transmembrane amino acid transporter family protein [Source:TAIR;Acc:AT3G30390]	3:11976837-11979621	-	822740	NM_001035718;NM_113938			amino acid transmembrane transport [GO:0003333]	amino acid transmembrane transporter activity [GO:0015171]	vacuole [GO:0005773];vacuolar membrane [GO:0005774];membrane [GO:0016020];integral component of membrane [GO:0016021]
AT1G56700	29.23	162.23	5.49	0	16.7271	OK	19.2948	OK	20.9378	OK	5.62105	OK	5.52561	OK	4.28735	OK	32	arabidopsis_thaliana	AT1G56700		Peptidase C15, pyroglutamyl peptidase I-like [Source:TAIR;Acc:AT1G56700]	1:21256176-21257973	+	842126	NM_001084261;NM_104547;NM_001084260			proteolysis [GO:0006508]	pyroglutamyl-peptidase activity [GO:0016920]	cytosol [GO:0005829]
AT2G43050	0.9	166.46	131.96	0	6.07569	OK	8.17835	OK	19.7552	OK	0.0652933	OK	0.0742786	OK	0.130175	OK	32	arabidopsis_thaliana	AT2G43050	PME16	Probable pectinesterase/pectinesterase inhibitor 16 [Source:UniProtKB/Swiss-Prot;Acc:Q9SKX2]	2:17902484-17904443	+	818907	NM_129866			cell wall modification [GO:0042545];pectin catabolic process [GO:0045490]	enzyme inhibitor activity [GO:0004857];pectinesterase activity [GO:0030599];aspartyl esterase activity [GO:0045330]	extracellular region [GO:0005576];cell wall [GO:0005618]
AT2G01890	5.14	174.48	31.08	0	17.8322	OK	21.489	OK	9.5132	OK	0.880154	OK	1.12644	OK	0.548358	OK	32	arabidopsis_thaliana	AT2G01890	PAP8	Purple acid phosphatase 8 [Source:UniProtKB/Swiss-Prot;Acc:Q8VYZ2]	2:396768-399208	-	814720	NM_201668;NM_126250			dephosphorylation [GO:0016311]	hydrolase activity [GO:0016787];acid phosphatase activity [GO:0003993];metal ion binding [GO:0046872]	extracellular region [GO:0005576]
AT3G16770	733.67	105.14	-6.77	0	14.147	OK	6.04909	OK	17.0661	OK	132.146	OK	137.306	OK	119.384	OK	32	arabidopsis_thaliana	AT3G16770	RAP2-3	Ethylene-responsive transcription factor RAP2-3 [Source:UniProtKB/Swiss-Prot;Acc:P42736]	3:5705662-5707023	+	820929	NM_112550			transcription, DNA-templated [GO:0006351];regulation of transcription, DNA-templated [GO:0006355];cell death [GO:0008219];response to ethylene [GO:0009723];response to cytokinin [GO:0009735];response to jasmonic acid [GO:0009753];ethylene-activated signaling pathway [GO:0009873];heat acclimation [GO:0010286];positive regulation of transcription, DNA-templated [GO:0045893];response to other organi…	DNA binding [GO:0003677];transcription factor activity, sequence-specific DNA binding [GO:0003700]	nucleus [GO:0005634];cytoplasm [GO:0005737];plasma membrane [GO:0005886]
AT4G12550	2.77	143.63	45.2	0	20.5468	OK	46.0959	OK	24.6828	OK	1.10404	OK	1.00478	OK	0.660338	OK	32	arabidopsis_thaliana	AT4G12550	AIR1	Putative lipid-binding protein AIR1 [Source:UniProtKB/Swiss-Prot;Acc:Q9S7I2]	4:7439115-7439805	+	826868	NM_117325			anatomical structure morphogenesis [GO:0009653];response to auxin [GO:0009733];lateral root morphogenesis [GO:0010102];root development [GO:0048364];lateral root development [GO:0048527];developmental growth [GO:0048589];root hair cell differentiation [GO:0048765];root hair elongation [GO:0048767];cellular developmental process [GO:0048869]		extracellular region [GO:0005576]
AT5G49360	5.93	113	18.38	0	3.9454	OK	4.94554	OK	5.43705	OK	0.515003	OK	0.488229	OK	0.0855633	OK	32	arabidopsis_thaliana	AT5G49360	BXL1	Beta-D-xylosidase 1 [Source:UniProtKB/Swiss-Prot;Acc:Q9FGY1]	5:20011879-20016742	-	834996	NM_124313			carbohydrate metabolic process [GO:0005975];seed coat development [GO:0010214]	hydrolase activity, hydrolyzing O-glycosyl compounds [GO:0004553];hydrolase activity [GO:0016787];alpha-L-arabinofuranosidase activity [GO:0046556]	proteinaceous extracellular matrix [GO:0005578];plant-type cell wall [GO:0009505];apoplast [GO:0048046]
AT3G16330	1.93	160.13	66.06	0	20.1491	OK	11.898	OK	47.5408	OK	0.485741	OK	0	OK	0.96842	OK	32	arabidopsis_thaliana	AT3G16330		unknown protein; BEST Arabidopsis thaliana protein match is: unknown protein (TAIR:AT1G52140.1); Has 109 Blast hits to 109 proteins in 16 species: Archae - 0; Bacteria - 0; Metazoa - 0; Fungi - 0; Plants - 109; Viruses - 0; Other Eukaryotes - 0 (sou /.../CBI BLink). [Source:TAIR;Acc:AT3G16330]	3:5535196-5536063	+	820880	NM_112504			biological_process [GO:0008150];defense response by callose deposition [GO:0052542]		cellular_component [GO:0005575]
AT4G12330	1.52	140.71	72.3	0	9.71213	OK	10.3341	OK	5.72773	OK	0.065135	OK	0.0740985	OK	0.324648	OK	32	arabidopsis_thaliana	AT4G12330	CYP706A7	cytochrome P450, family 706, subfamily A, polypeptide 7 [Source:TAIR;Acc:AT4G12330]	4:7317560-7319739	-	826842	NM_117303			iron ion transport [GO:0006826];response to zinc ion [GO:0010043];cellular response to iron ion starvation [GO:0010106];response to nitrate [GO:0010167];nitrate transport [GO:0015706];secondary metabolite biosynthetic process [GO:0044550];oxidation-reduction process [GO:0055114]	monooxygenase activity [GO:0004497];iron ion binding [GO:0005506];electron carrier activity [GO:0009055];oxidoreductase activity [GO:0016491];oxidoreductase activity, acting on paired donors, with incorporation or reduction of molecular oxygen [GO:0016705];oxidoreductase activity, acting on paired donors, with incorporation or reduction of molecular oxygen, NAD(P)H as one donor, and incorporation…	cellular_component [GO:0005575];membrane [GO:0016020]
AT3G13650	12.95	145	10.75	0	23.2666	OK	17.0986	OK	17.5278	OK	2.76709	OK	1.73134	OK	3.58588	OK	32	arabidopsis_thaliana	AT3G13650	DIR7	Dirigent protein 7 [Source:UniProtKB/Swiss-Prot;Acc:Q9LID5]	3:4462892-4463872	+	820569	NM_112211					apoplast [GO:0048046]
AT2G33340	1534.95	433.89	-3.52	0	18.5931	OK	21.0946	OK	34.7179	OK	124.467	OK	129.289	OK	142.06	OK	32	arabidopsis_thaliana	AT2G33340	PRP19B	Pre-mRNA-processing factor 19 homolog 2 [Source:UniProtKB/Swiss-Prot;Acc:O22785]	2:14126217-14131153	-	817897	NM_001036394;NM_179875;NM_179876			protein ubiquitination [GO:0016567];generation of catalytic spliceosome for first transesterification step [GO:0000349];DNA repair [GO:0006281];defense response to bacterium [GO:0042742];innate immune response [GO:0045087];protein K63-linked ubiquitination [GO:0070534]	ubiquitin-protein transferase activity [GO:0004842];protein binding [GO:0005515];ligase activity [GO:0016874];ubiquitin protein ligase activity [GO:0061630]	ubiquitin ligase complex [GO:0000151];Prp19 complex [GO:0000974];cell wall [GO:0005618];nucleus [GO:0005634];chloroplast [GO:0009507];U2-type catalytic step 1 spliceosome [GO:0071006];catalytic step 2 spliceosome [GO:0071013];Cul4-RING E3 ubiquitin ligase complex [GO:0080008]
AT1G43650	0.25	282.26	473.53	0	24.5002	OK	17.0915	OK	46.7812	OK	0	OK	0.164597	OK	0	OK	32	arabidopsis_thaliana	AT1G43650		WAT1-related protein At1g43650 [Source:UniProtKB/Swiss-Prot;Acc:Q6NMB7]	1:16443685-16446886	-	840949	NM_103490;NM_001198224				transmembrane transporter activity [GO:0022857]	membrane [GO:0016020];integral component of membrane [GO:0016021]
AT5G49700	3.91	169.44	38.75	0	19.2242	OK	12.8869	OK	53.1593	OK	1.02885	OK	0.585216	OK	0.512802	OK	32	arabidopsis_thaliana	AT5G49700	AHL17	AT-hook motif nuclear-localized protein 17 [Source:UniProtKB/Swiss-Prot;Acc:Q9LTA2]	5:20192599-20193429	+	835033	NM_124348			transcription, DNA-templated [GO:0006351];regulation of transcription, DNA-templated [GO:0006355];biological_process [GO:0008150]	DNA binding [GO:0003677]	nucleus [GO:0005634]
AT5G57150	43.29	219.32	4.99	0	23.7509	OK	27.3858	OK	23.644	OK	9.35591	OK	8.86766	OK	9.06407	OK	32	arabidopsis_thaliana	AT5G57150	BHLH35	basic helix-loop-helix (bHLH) DNA-binding superfamily protein [Source:TAIR;Acc:AT5G57150]	5:23152174-23155066	+	835821	NM_001203627;NM_125097;NM_203218;NM_203219				protein dimerization activity [GO:0046983]
AT4G29905	1.89	114.31	52.67	0	14.7423	OK	28.6909	OK	28.1339	OK	1.06046	OK	0.482557	OK	0	OK	32	arabidopsis_thaliana	AT4G29905		unknown protein; BEST Arabidopsis thaliana protein match is: unknown protein (TAIR:AT5G57123.1); Has 73 Blast hits to 73 proteins in 13 species: Archae - 0; Bacteria - 0; Metazoa - 0; Fungi - 0; Plants - 73; Viruses - 0; Other Eukaryotes - 0 (source /.../ BLink). [Source:TAIR;Acc:AT4G29905]	4:14626921-14627631	-	829113	NM_148384					cellular_component [GO:0005575]
AT4G35060	9.19	200.29	20.59	0	24.7637	OK	40.759	OK	23.4827	OK	2.47144	OK	2.81155	OK	0.769892	OK	32	arabidopsis_thaliana	AT4G35060	HIPP25	Heavy metal transport/detoxification superfamily protein [Source:TAIR;Acc:AT4G35060]	4:16685720-16686703	-	829658	NM_119672			metal ion transport [GO:0030001]	metal ion binding [GO:0046872]	plasmodesma [GO:0009506]
AT1G20850	254.04	3311.3	12.56	0	204.14	OK	221.477	OK	589.454	OK	44.1722	OK	42.8808	OK	25.5391	OK	32	arabidopsis_thaliana	AT1G20850	XCP2	Xylem cysteine proteinase 2 [Source:UniProtKB/Swiss-Prot;Acc:Q9LM66]	1:7252174-7253731	+	838677	NM_101938			proteolysis [GO:0006508];developmental programmed cell death [GO:0010623];proteolysis involved in cellular protein catabolic process [GO:0051603]	cysteine-type endopeptidase activity [GO:0004197];peptidase activity [GO:0008233];cysteine-type peptidase activity [GO:0008234];hydrolase activity [GO:0016787]	extracellular space [GO:0005615];cell wall [GO:0005618];lysosome [GO:0005764];plasma membrane [GO:0005886]
AT5G47560	3.19	108.49	30.75	0	3.2121	OK	5.13294	OK	8.7735	OK	0.260464	OK	0.237046	OK	0.259643	OK	32	arabidopsis_thaliana	AT5G47560	TDT	Tonoplast dicarboxylate transporter [Source:UniProtKB/Swiss-Prot;Acc:Q8LG88]	5:19287369-19290465	-	834806	NM_124129			sodium ion transport [GO:0006814];malate transport [GO:0015743];regulation of intracellular pH [GO:0051453];transmembrane transport [GO:0055085];malate transmembrane transport [GO:0071423]	transporter activity [GO:0005215];malate transmembrane transporter activity [GO:0015140]	vacuole [GO:0005773];vacuolar membrane [GO:0005774];membrane [GO:0016020];integral component of membrane [GO:0016021]
AT1G68400	416.6	108.54	-3.79	0	4.32442	OK	4.07716	OK	7.27727	OK	29.3445	OK	27.3838	OK	34.9466	OK	32	arabidopsis_thaliana	AT1G68400		Probable leucine-rich repeat receptor-like protein kinase At1g68400 [Source:UniProtKB/Swiss-Prot;Acc:Q9M9C5]	1:25646039-25648946	-	843169	NM_105511			protein phosphorylation [GO:0006468];transmembrane receptor protein serine/threonine kinase signaling pathway [GO:0007178];hormone-mediated signaling pathway [GO:0009755];protein autophosphorylation [GO:0046777]	peptide receptor activity [GO:0001653];protein kinase activity [GO:0004672];transmembrane receptor protein serine/threonine kinase activity [GO:0004675];protein binding [GO:0005515];ATP binding [GO:0005524];ubiquitin protein ligase binding [GO:0031625]	plasma membrane [GO:0005886];plasmodesma [GO:0009506];integral component of membrane [GO:0016021]
AT2G20500	49.13	223.79	4.5	0	34.2688	OK	33.6175	OK	37.3355	OK	9.54281	OK	11.0257	OK	15.7555	OK	32	arabidopsis_thaliana	AT2G20500		unknown protein; FUNCTIONS IN: molecular_function unknown; INVOLVED IN: biological_process unknown; LOCATED IN: mitochondrion; EXPRESSED IN: 21 plant structures; EXPRESSED DURING: 13 growth stages; Has 13 Blast hits to 13 proteins in 5 species: Arch /.../; Bacteria - 0; Metazoa - 0; Fungi - 0; Plants - 13; Viruses - 0; Other Eukaryotes - 0 (source: NCBI BLink). [Source:TAIR;Acc:AT2G20500]	2:8835120-8836044	-	816571	NM_127609			biological_process [GO:0008150]
AT4G37850	23.47	193.89	7.99	0	14.2087	OK	19.712	OK	18.6012	OK	3.7731	OK	1.98108	OK	4.14698	OK	32	arabidopsis_thaliana	AT4G37850	BHLH25	Transcription factor bHLH25 [Source:UniProtKB/Swiss-Prot;Acc:Q9T072]	4:17796093-17797900	-	829941	NM_119946			transcription, DNA-templated [GO:0006351];regulation of transcription, DNA-templated [GO:0006355]	DNA binding [GO:0003677];transcription factor activity, sequence-specific DNA binding [GO:0003700];protein dimerization activity [GO:0046983]	nucleus [GO:0005634]
AT2G14095	0.93	347.61	232.87	0	71.8099	OK	62.0169	OK	12.5678	OK	0	OK	0.368947	OK	0.323294	OK	32	arabidopsis_thaliana	AT2G14095		unknown protein; FUNCTIONS IN: molecular_function unknown; INVOLVED IN: biological_process unknown; LOCATED IN: mitochondrion; EXPRESSED IN: 7 plant structures; EXPRESSED DURING: 4 anthesis, C globular stage, petal differentiation and expansion stag /.../ 106 Blast hits to 103 proteins in 21 species: Archae - 0; Bacteria - 5; Metazoa - 0; Fungi - 4; Plants - 87; Viruses - 0; Other Eukaryotes - 10…	2:5932383-5933791	-	815895	NM_126981			biological_process [GO:0008150]	molecular_function [GO:0003674]
AT1G09090	15.88	340.54	20.22	0	14.7948	OK	12.9324	OK	18.9057	OK	1.72971	OK	1.21091	OK	0.221046	OK	32	arabidopsis_thaliana	AT1G09090	RBOHB	Respiratory burst oxidase homolog protein B [Source:UniProtKB/Swiss-Prot;Acc:Q9SBI0]	1:2932739-2936586	+	837430	NM_202070;NM_100780			response to heat [GO:0009408];seed germination [GO:0009845];oxidation-reduction process [GO:0055114]	peroxidase activity [GO:0004601];calcium ion binding [GO:0005509];NAD(P)H oxidase activity [GO:0016174];oxidoreductase activity [GO:0016491];oxidoreductase activity, acting on NAD(P)H, oxygen as acceptor [GO:0050664]	membrane [GO:0016020];integral component of membrane [GO:0016021]
AT4G16563	23.3	210.24	8.77	0	7.67997	OK	15.4339	OK	17.5304	OK	2.32652	OK	2.05854	OK	2.25477	OK	32	arabidopsis_thaliana	AT4G16563		Eukaryotic aspartyl protease family protein [Source:TAIR;Acc:AT4G16563]	4:9329657-9331523	-	827356	NM_117756			proteolysis [GO:0006508];protein catabolic process [GO:0030163]	aspartic-type endopeptidase activity [GO:0004190];peptidase activity [GO:0008233];hydrolase activity [GO:0016787]	extracellular region [GO:0005576];plant-type cell wall [GO:0009505];anchored component of plasma membrane [GO:0046658]
AT4G39570	572.92	127.02	-4.44	0	12.0401	OK	7.66606	OK	10.9722	OK	65.9091	OK	62.2691	OK	82.364	OK	32	arabidopsis_thaliana	AT4G39570		F-box/kelch-repeat protein At4g39570 [Source:UniProtKB/Swiss-Prot;Acc:Q9SVA1]	4:18384100-18385544	-	830111	NM_120117				protein binding [GO:0005515]
AT1G21980	265.13	1776.49	6.6	0	91.2547	OK	48.4788	OK	63.3958	OK	15.4421	OK	15.7251	OK	16.102	OK	32	arabidopsis_thaliana	AT1G21980	PIP5K1	Phosphatidylinositol 4-phosphate 5-kinase 1 [Source:UniProtKB/Swiss-Prot;Acc:Q56YP2]	1:7734739-7738661	+	838801	NM_102047			phosphatidylinositol metabolic process [GO:0046488];phosphatidylinositol phosphorylation [GO:0046854]	actin monomer binding [GO:0003785];ATP binding [GO:0005524];phosphatidylinositol phosphate kinase activity [GO:0016307];1-phosphatidylinositol-4-phosphate 5-kinase activity [GO:0016308];actin filament binding [GO:0051015]	plasma membrane [GO:0005886]
AT5G46700	73.78	249.64	3.37	0	27.8206	OK	26.123	OK	32.7788	OK	13.5249	OK	12.844	OK	13.1305	OK	32	arabidopsis_thaliana	AT5G46700	TRN2	Protein TORNADO 2 [Source:UniProtKB/Swiss-Prot;Acc:Q9FIQ5]	5:18950917-18952629	+	834713	NM_124040			megasporogenesis [GO:0009554];auxin-activated signaling pathway [GO:0009734];meristem structural organization [GO:0009933];regulation of meristem structural organization [GO:0009934];radial pattern formation [GO:0009956];root morphogenesis [GO:0010015];leaf vascular tissue pattern formation [GO:0010305]		plasma membrane [GO:0005886];plasmodesma [GO:0009506];integral component of membrane [GO:0016021]
AT4G35030	192.97	27.97	-6.69	0	1.34497	OK	1.41425	OK	3.38238	OK	19.4346	OK	19.8289	OK	22.5105	OK	32	arabidopsis_thaliana	AT4G35030		Protein kinase superfamily protein [Source:TAIR;Acc:AT4G35030]	4:16675702-16678206	+	829655	NM_119669;NM_001203989;NM_001085023			protein phosphorylation [GO:0006468];phosphorylation [GO:0016310]	protein kinase activity [GO:0004672];protein serine/threonine kinase activity [GO:0004674];ATP binding [GO:0005524];kinase activity [GO:0016301];transferase activity, transferring phosphorus-containing groups [GO:0016772]
AT1G10200	21.96	137.72	6.16	0	15.801	OK	19.6151	OK	19.3588	OK	3.73077	OK	5.03014	OK	5.09642	OK	32	arabidopsis_thaliana	AT1G10200	WLIM1	LIM domain-containing protein WLIM1 [Source:UniProtKB/Swiss-Prot;Acc:Q94JX5]	1:3346390-3347885	-	837558	NM_100894			actin filament bundle assembly [GO:0051017]	zinc ion binding [GO:0008270];metal ion binding [GO:0046872];actin filament binding [GO:0051015]	cytoplasm [GO:0005737];cytoskeleton [GO:0005856];plasma membrane [GO:0005886]
AT3G23830	620.57	58.3	-10.22	0	6.187	OK	6.32746	OK	20.6309	OK	171.76	OK	188.44	OK	145.15	OK	32	arabidopsis_thaliana	AT3G23830	RBG4	Glycine-rich RNA-binding protein 4, mitochondrial [Source:UniProtKB/Swiss-Prot;Acc:Q9LIS2]	3:8606477-8608083	-	821966	NM_180298;NM_113288			response to osmotic stress [GO:0006970];response to cold [GO:0009409];response to water deprivation [GO:0009414];response to salt stress [GO:0009651]	nucleotide binding [GO:0000166];nucleic acid binding [GO:0003676];double-stranded DNA binding [GO:0003690];single-stranded DNA binding [GO:0003697];RNA binding [GO:0003723]	mitochondrion [GO:0005739]
AT3G18600	579.67	50.16	-11	0	1.93902	OK	1.29483	OK	6.04449	OK	55.4052	OK	52.4456	OK	48.0963	OK	32	arabidopsis_thaliana	AT3G18600	RH51	DEAD-box ATP-dependent RNA helicase 51 [Source:UniProtKB/Swiss-Prot;Acc:Q9LIH9]	3:6399571-6403348	-	821391	NM_112746			RNA secondary structure unwinding [GO:0010501]	nucleic acid binding [GO:0003676];RNA binding [GO:0003723];ATP-dependent RNA helicase activity [GO:0004004];ATP binding [GO:0005524]	nucleolus [GO:0005730];cytoplasm [GO:0005737]
AT4G37110	192.99	22.76	-8.14	0	0.984	OK	1.19931	OK	3.32988	OK	24.2565	OK	21.059	OK	23.9414	OK	32	arabidopsis_thaliana	AT4G37110		Zinc-finger domain of monoamine-oxidase A repressor R1 [Source:TAIR;Acc:AT4G37110]	4:17484125-17486276	-	829865	NM_119874				protein binding [GO:0005515];zinc ion binding [GO:0008270];metal ion binding [GO:0046872]
AT2G31900	29.38	406.23	13.31	0	6.36469	OK	7.35197	OK	22.4444	OK	0.986281	OK	1.20411	OK	1.10307	OK	32	arabidopsis_thaliana	AT2G31900	XI-F	Myosin-12 [Source:UniProtKB/Swiss-Prot;Acc:F4IRU3]	2:13560760-13569623	-	817748	NM_128748			actin filament-based movement [GO:0030048]	motor activity [GO:0003774];protein binding [GO:0005515];ATP binding [GO:0005524]	myosin complex [GO:0016459];unconventional myosin complex [GO:0016461]
AT4G35200	19.56	293.71	14.33	0	40.1817	OK	77.8786	OK	36.4743	OK	5.01002	OK	5.91869	OK	5.3784	OK	32	arabidopsis_thaliana	AT4G35200		Arabidopsis protein of unknown function (DUF241) [Source:TAIR;Acc:AT4G35200]	4:16749142-16749903	-	829673	NM_119686			biological_process [GO:0008150]	molecular_function [GO:0003674]
AT1G11100	102.49	378.93	3.68	0	10.1421	OK	7.88014	OK	13.6016	OK	4.31483	OK	3.38116	OK	4.97658	OK	32	arabidopsis_thaliana	AT1G11100		SNF2 domain-containing protein / helicase domain-containing protein / zinc finger protein-related [Source:TAIR;Acc:AT1G11100]	1:3703672-3709302	-	837651	NM_001198029;NM_100983				nucleic acid binding [GO:0003676];DNA binding [GO:0003677];helicase activity [GO:0004386];protein binding [GO:0005515];ATP binding [GO:0005524];zinc ion binding [GO:0008270];metal ion binding [GO:0046872]
AT2G46630	1.44	118.93	70.19	0	8.1076	OK	10.6136	OK	19.924	OK	0.328716	OK	0.249302	OK	0	OK	32	arabidopsis_thaliana	AT2G46630		unknown protein; LOCATED IN: chloroplast; EXPRESSED IN: 22 plant structures; EXPRESSED DURING: 13 growth stages; Has 110095 Blast hits to 59224 proteins in 2216 species: Archae - 177; Bacteria - 15429; Metazoa - 38345; Fungi - 18843; Plants - 13341; /.../es - 3084; Other Eukaryotes - 20876 (source: NCBI BLink). [Source:TAIR;Acc:AT2G46630]	2:19145529-19146713	+	3768746	NM_130228
AT4G08160	7.09	207.87	27.01	0	8.23352	OK	4.42461	OK	17.1117	OK	0.185814	OK	0.634421	OK	0.695025	OK	32	arabidopsis_thaliana	AT4G08160		glycosyl hydrolase family 10 protein / carbohydrate-binding domain-containing protein [Source:TAIR;Acc:AT4G08160]	4:5159034-5162774	-	826365	NM_001036516;NM_116885			carbohydrate metabolic process [GO:0005975];xylan catabolic process [GO:0045493];metabolic process [GO:0008152];plant-type cell wall biogenesis [GO:0009832];glucuronoxylan metabolic process [GO:0010413];xylan biosynthetic process [GO:0045492]	catalytic activity [GO:0003824];hydrolase activity, hydrolyzing O-glycosyl compounds [GO:0004553];hydrolase activity [GO:0016787];hydrolase activity, acting on glycosyl bonds [GO:0016798];endo-1,4-beta-xylanase activity [GO:0031176]
AT1G47670	181.75	29.78	-6.06	0	1.60654	OK	1.93735	OK	2.5426	OK	16.377	OK	18.3202	OK	21.6991	OK	32	arabidopsis_thaliana	AT1G47670	AATL1	Lysine histidine transporter-like 8 [Source:UniProtKB/Swiss-Prot;Acc:Q9SX98]	1:17536667-17539538	-	841177	NM_103660			amino acid transmembrane transport [GO:0003333]	amino acid transmembrane transporter activity [GO:0015171]	plasma membrane [GO:0005886];integral component of membrane [GO:0016021]
AT5G17190	122.54	388.86	3.17	0	70.1389	OK	64.8626	OK	84.4054	OK	37.8815	OK	36.5651	OK	32.0406	OK	32	arabidopsis_thaliana	AT5G17190		FUNCTIONS IN: molecular_function unknown; INVOLVED IN: intracellular protein transport; LOCATED IN: endomembrane system, integral to membrane, endoplasmic reticulum; EXPRESSED IN: 23 plant structures; EXPRESSED DURING: 13 growth stages; CONTAINS Int /.../DOMAIN/s: B-cell receptor-associated 31-like (InterPro:IPR008417); BEST Arabidopsis thaliana protein match is: unknown protein (TAIR:AT3G03160.1…	5:5652218-5652983	+	831583	NM_121725			glucose catabolic process [GO:0006007];intracellular protein transport [GO:0006886]		endoplasmic reticulum [GO:0005783];integral component of membrane [GO:0016021]
[truncated: 9,265 more rows]
